# Supplementary material for: The microRNA-mediated gene regulatory network in the hippocampus and hypothalamus of the aging mouse
Source: PLoS One. 2023 Nov 9;18(11):e0291943. doi: 10.1371/journal.pone.0291943 (PMC10635555; doi:10.1371/journal.pone.0291943)
Supplement: S1 Table — (XLSX) [file pone.0291943.s010.xlsx]

## Sheet: hypo_mRNAseq
Symbol	Young_sample_expression	Aged_sample_expression	log2FoldChange(Aged_sample_expression/Young_sample_expression)	Padj	Pvalue
Klhl1	668.408	700.158	0.0669518	0.8868	0.619012
Hmbox1	2335.09	2407.44	0.0440214	0.8868	0.620207
Eif2ak3	908.608	966.552	0.0891893	0.731956	0.314184
Asb13	1705.97	1657.27	-0.0417849	0.8868	0.61069
Bbs1	1364.57	1360.58	-0.00422978	0.999944	0.958055
Klhl8	643.312	630.728	-0.0285028	0.943335	0.77747
Dhx8	1014.4	1094.38	0.109496	0.554943	0.167162
Trim62	1035.93	1026.42	-0.0133041	0.979542	0.897076
Fshb	0.501304	0.486694	-0.0426692	0.940846	0.767021
Ccdc22	756.327	819.552	0.115825	0.639789	0.225017
Lrrc32	202.307	160.433	-0.334577	0.290366	0.0496154
Myo18b	102.348	95.3997	-0.10143	0.8868	0.617494
Atad3a	857.9	843.473	-0.0244681	0.945907	0.785411
F830045P16Rik	1.42286	1.23644	-0.202603	0.809265	0.407668
Mtnr1a	12.1964	11.5528	-0.0782062	0.957705	0.825423
Cnn2	235.073	180.87	-0.378158	0.250764	0.0384291
Tmem126a	484.421	432.488	-0.163603	0.603746	0.199504
Nmnat1	182.809	164.192	-0.154948	0.754711	0.339411
Kit	806.139	751.004	-0.102209	0.909401	0.679082
Raet1d	0.164799	0.169883	0.0438294	0.8868	0.614523
Dstyk	1930.06	2112.08	0.13002	0.353968	0.0700327
Prkg2	474.361	485.214	0.0326378	0.940526	0.758132
Gbp5	81.0334	74.0915	-0.129208	0.8868	0.586326
Lrrc47	1326.69	1540.09	0.215184	0.138311	0.0141023
Trim27	669.985	711.803	0.0873488	0.791689	0.383122
Sec61b	407.849	331.082	-0.300846	0.227202	0.0322807
Akap5	578.086	528.841	-0.128448	0.896598	0.650059
Xlr5c	0.165764	0.170904	0.0440604	0.8868	0.613568
Tac4	0.851178	0.825817	-0.0436387	0.95524	0.815979
Bmper	290.471	275.915	-0.0741687	0.8868	0.56798
Vmn2r37	0.326883	0.346452	0.0838827	0.848469	0.480648
Psors1c2	4.81405	4.24101	-0.182843	0.8868	0.585973
4933427D14Rik	800.777	786.859	-0.025295	0.952772	0.809307
Gp5	37.8224	40.4157	0.0956756	0.934793	0.739765
Crls1	614.095	540.153	-0.185093	0.407861	0.090379
Itgav	1655.93	2151.87	0.377948	0.000372259	2.84822e-06
Acat3	92.3535	81.5975	-0.178642	0.799946	0.39598
Klk1b5	0.343104	0.323798	-0.0835515	0.848469	0.480874
Akp3	0.481276	0.494367	0.0387173	0.946151	0.787066
Ccnb1ip1	0.317543	0.340221	0.0995238	0.83247	0.440676
Gja10	0.325003	0.344361	0.0834684	0.848469	0.481787
Zfp850	166.204	183.557	0.143269	0.774557	0.366047
Zfp971	759.799	805.097	0.0835449	0.799205	0.394538
Iapp	0.173005	0.167726	-0.0447049	0.8868	0.610321
Rab11fip5	4121.19	4353.48	0.0791067	0.648675	0.232655
Cdk14	5493.42	5759.94	0.068348	0.648077	0.231222
Rnf219	320.668	350.397	0.127909	0.717843	0.296763
Sycp3	37.2934	41.1055	0.14041	0.889465	0.631967
Kdm1a	1554.13	1526.94	-0.0254603	0.927469	0.72468
Nufip1	399.03	350.907	-0.185406	0.481315	0.124627
Galnt11	1133.51	1066.89	-0.0873846	0.689594	0.269445
Zfp951	57.5627	74.1112	0.364556	0.504239	0.137988
Zbtb44	742.49	788.513	0.0867629	0.760413	0.351581
Zfp316	902.454	945.964	0.0679311	0.848469	0.480464
Bclaf3	247.106	279.979	0.180188	0.624436	0.214668
Serpina3f	1.10834	0.921485	-0.266366	0.580088	0.184576
Xiap	3006.95	3017.46	0.00503691	0.991837	0.934017
Thrap3	4035.74	4464.16	0.145555	0.221827	0.0308514
Plk4	124.249	120.603	-0.0429654	0.957651	0.825021
Adtrp	3.28689	3.98547	0.278028	0.786474	0.378095
Tln2	4844.7	5360.01	0.145828	0.190497	0.0238528
Aim2	45.188	78.0069	0.787661	0.0261748	0.00100935
H2al1o	0.164799	0.169883	0.0438294	0.8868	0.614523
Fam222b	1486.19	1586.94	0.0946215	0.607112	0.20184
Tmem9	1898.9	1590.21	-0.255944	0.102842	0.00875868
Tppp	11040.2	11666.1	0.07956	0.594148	0.193791
Tkt	6140.22	6559.65	0.0953276	0.473604	0.120411
Bpifb4	0.169259	0.164191	-0.0438547	0.8868	0.613826
Nod2	58.9128	57.9346	-0.0241544	0.986571	0.921096
Mrps28	169.276	157.835	-0.100954	0.8868	0.562303
Akt1	5235.79	5308.99	0.0200299	0.933225	0.737423
Rfxank	748.136	681.425	-0.134746	0.512878	0.142718
Mvd	528.152	394.494	-0.420948	0.0101768	0.000256951
Slc25a27	1747.46	1778.37	0.0253004	0.939357	0.750666
Gm5431	11.9276	16.9022	0.502906	0.525775	0.149905
Sv2a	17570.8	18852.8	0.101601	0.433107	0.101222
Zfp354b	116.203	128.655	0.146865	0.826157	0.426029
Med13	2042.79	2052.64	0.00694275	0.988387	0.925668
AU021092	76.9749	59.8717	-0.362514	0.462711	0.115059
Psen2	538.529	583.874	0.116634	0.675498	0.25468
Gbp11	17.0261	31.4912	0.887202	0.0808148	0.00577922
Chst9	13.4334	12.5493	-0.0982138	0.943335	0.780006
Gal	324.987	362.635	0.158134	0.746396	0.330687
Bax	698.28	569.783	-0.293394	0.114652	0.0103268
Csmd3	917.032	1201.44	0.389723	0.00287187	4.42022e-05
Ccdc71l	430.563	473.207	0.136247	0.657995	0.241744
Fam47e	12.5577	12.874	0.0358834	0.986478	0.919825
Efemp1	284.333	315.191	0.148643	0.848469	0.474508
Mtrr	353.67	342.226	-0.0474524	0.914975	0.696034
Gm1966	32.5076	37.1442	0.19236	0.8868	0.551538
Noc3l	437.543	426.079	-0.0383027	0.932619	0.734765
Syt4	6218.25	7176.99	0.206871	0.0378411	0.00176621
Ehf	7.45301	5.23588	-0.50939	0.516975	0.145093
Golga3	1757.56	1854.55	0.0774975	0.76038	0.350662
Vipr2	339.709	317.439	-0.097819	0.839131	0.454163
Serpina3n	848.759	1371.81	0.692655	3.00092e-09	6.66982e-12
Ifitm10	911.032	955.866	0.0693065	0.84239	0.458069
Zfp689	250.88	259.205	0.0470964	0.939047	0.748159
Ddo	376.212	362.371	-0.0540775	0.901817	0.66034
Rhbdl1	1791.82	1383.75	-0.372839	0.000338704	2.4466e-06
Aaed1	132.003	117.151	-0.172201	0.785007	0.37582
Fezf1	123.713	159.93	0.370451	0.317387	0.0579632
Mfap4	39.5005	23.7077	-0.736514	0.199718	0.0260565
Hs3st2	303.27	319.799	0.0765619	0.897614	0.652026
Kcnk3	1169.99	1288.56	0.13926	0.362942	0.0732828
C1qc	899.558	1093.85	0.282124	0.025158	0.000944981
Ucp1	2.67801	2.66518	-0.00692692	0.999944	0.981822
Dusp1	776.642	565.468	-0.457804	0.0014112	1.58572e-05
Terb1	22.9164	18.7667	-0.288201	0.79031	0.381527
1110004E09Rik	522.077	473.536	-0.140789	0.621755	0.21204
Tmem132b	2472.43	3118.5	0.33492	0.0115525	0.000307477
Rap2b	1029.9	935.331	-0.138954	0.522336	0.148192
Rnf144a	747.047	814.281	0.124329	0.575101	0.180793
Srsf12	745.871	723.486	-0.0439616	0.911247	0.686081
Tmod3	762.754	675.643	-0.174956	0.402923	0.0884372
Ky	259.522	228.535	-0.183439	0.590294	0.190898
Swsap1	315.116	299.721	-0.072265	0.8868	0.583123
Erg28	897.988	737.028	-0.284976	0.0542815	0.0030644
Dcdc2b	14.5373	13.7717	-0.0780559	0.957358	0.8231
Mfsd6	3489.13	4084.85	0.227415	0.0631709	0.00388215
Vwa1	1140.09	908.843	-0.327047	0.016612	0.00051802
Prr15l	2.55768	2.48245	-0.0430693	0.973959	0.878566
Cdh9	201.935	182.593	-0.145256	0.803161	0.399752
Cyp4f39	1.76276	1.92455	0.12669	0.889504	0.632233
Mettl21c	1.55786	1.43182	-0.121715	0.8868	0.604897
Plcl2	1289.65	1314.16	0.0271606	0.939105	0.748396
Olfr483	0.165764	0.170904	0.0440604	0.8868	0.613568
1810037I17Rik	1128.77	870.472	-0.37488	0.0167221	0.000526244
F2rl3	26.9298	27.0294	0.00532401	0.999944	0.986921
Cyp26b1	336.894	329.507	-0.0319851	0.989594	0.927899
Basp1	9795.25	10356.4	0.0803644	0.517355	0.145445
Asap1	2761.54	3161.06	0.194939	0.0953659	0.00768353
Wdfy2	132.562	161.253	0.282662	0.444034	0.105796
Zfp583	144.93	147.34	0.0237955	0.977723	0.893167
L2hgdh	470.891	523.876	0.153831	0.559493	0.169959
Dmgdh	18.0959	22.8074	0.333838	0.729524	0.310424
Nlrc5	38.5937	60.4503	0.647385	0.253468	0.0391955
Zfyve9	3262.97	3578.48	0.13316	0.233008	0.0336494
Ccdc63	2.94565	3.38793	0.201817	0.870223	0.523648
Ano4	804.736	758.981	-0.0844508	0.804152	0.400937
Crybb2	2.65862	2.64716	-0.00623423	0.999944	0.983441
Cd276	266.726	269.29	0.0138029	0.987193	0.922968
Tspyl3	982.937	1084.08	0.141302	0.424669	0.0976085
Ube2c	13.829	12.1662	-0.184821	0.8868	0.601114
Mapre1	2403.81	2225.67	-0.111082	0.404107	0.0889183
Pdk1	950.444	929.199	-0.0326148	0.916842	0.699454
Mrgprg	0.158198	0.162898	0.0422385	0.8868	0.621183
Slc6a14	0.844833	0.824387	-0.0353449	0.96012	0.837953
Churc1	570.648	456.448	-0.32215	0.0411326	0.00202498
Laptm4b	2832.03	2991.88	0.0792127	0.68499	0.26485
Fstl4	304.966	325.772	0.0952154	0.857653	0.499237
Olfr1130	0.325003	0.344361	0.0834684	0.848469	0.481787
Prr16	187.083	191.115	0.0307636	0.965445	0.85145
Fchsd1	533.153	501.13	-0.0893646	0.830526	0.433583
Als2	1295.46	1334.28	0.0425971	0.8868	0.600122
Rtf2	1372.5	1276.21	-0.10494	0.678959	0.258857
Stk3	395.741	446.453	0.17395	0.460255	0.113881
Nup98	1393.86	1566.84	0.168765	0.226004	0.0319597
4930444P10Rik	10.5019	12.2007	0.216305	0.882893	0.544053
Ceacam2	18.4502	31.1194	0.754176	0.166347	0.0190222
7420461P10Rik	2.88487	2.81068	-0.0375847	0.980244	0.899197
Samd15	46.5431	66.537	0.515591	0.247078	0.0375346
Cd300c2	44.2234	61.6023	0.478175	0.345161	0.0672896
Pcbp1	4083.72	4677.94	0.195989	0.0433182	0.00217831
Gm3336	0.169259	0.164191	-0.0438547	0.8868	0.613826
Stac2	2009.56	2082.66	0.0515508	0.909061	0.677449
Etfrf1	546.668	514.929	-0.0862914	0.805927	0.403408
Dusp18	614.382	615.807	0.00334173	0.999944	0.97613
Fndc7	1.87143	1.80465	-0.0524189	0.965479	0.851533
Ppdpf	1011.15	854.851	-0.242248	0.191488	0.0240996
Aoc3	103.054	60.9588	-0.757497	0.0516785	0.00283992
Aph1b	792.679	893.28	0.172376	0.300705	0.052933
Dtd1	1330.37	1199.62	-0.149248	0.48404	0.126302
Ift80	838.528	943.23	0.169751	0.308638	0.0552554
Heca	572.212	612.905	0.0991142	0.728492	0.30944
Lum	121.258	61.7021	-0.974688	0.00611987	0.000127178
Irx6	50.1465	39.1008	-0.35895	0.65426	0.238253
Klhl24	1566.53	1594.57	0.0255891	0.937586	0.743681
Gprc5a	5.08409	6.56774	0.369406	0.712384	0.292443
Opn3	258.133	223.675	-0.20671	0.567555	0.175412
Itga9	284.987	288.789	0.0191168	0.981486	0.903172
Srrm3	2084.58	2209.46	0.083937	0.71116	0.291357
Ptchd4	131.619	158.585	0.268882	0.466632	0.116988
Ntng1	4461.75	4870.5	0.12646	0.392368	0.0841988
Uhrf1bp1	1159.79	1147.46	-0.0154194	0.970546	0.86779
Csf2rb	24.8218	42.5519	0.777617	0.10214	0.00866631
Adam7	2.44007	2.49632	0.0328815	0.9831	0.909901
Ly6i	8.02938	6.0385	-0.411098	0.657774	0.24125
Tmem203	185.291	153.583	-0.270773	0.436143	0.102535
Gm4884	0.168493	0.163468	-0.0436802	0.8868	0.614551
Ttc9b	682.144	494.177	-0.465048	0.00387441	6.4369e-05
Zc3h10	463.694	419.025	-0.146135	0.644098	0.228156
Pthlh	58.0845	63.4596	0.127684	0.8868	0.608013
Calhm1	0.312132	0.33006	0.0805714	0.851052	0.489862
44257	1968.15	1797.27	-0.13103	0.542832	0.160072
Gpr183	27.6876	23.227	-0.253439	0.820922	0.421066
Eif3j1	1337.37	1243.77	-0.104676	0.622259	0.212396
Zdhhc13	416.919	379.194	-0.13683	0.685656	0.265546
Insig2	1329.46	1291.58	-0.0416999	0.8868	0.601868
Rdh16	3.81492	2.56129	-0.574784	0.305225	0.0542712
Capn2	3060.77	3093.22	0.0152155	0.956001	0.82035
Klhdc8b	747.564	727.221	-0.0398041	0.910111	0.681721
Ccnc	744.479	733.241	-0.0219429	0.95398	0.811761
Abca7	951.736	1133.2	0.25177	0.066106	0.00422414
4931414P19Rik	97.7177	111.576	0.19134	0.771958	0.363095
Cyld	3589.87	3850.54	0.10113	0.537025	0.156092
Mios	422.361	471.766	0.159595	0.546417	0.161706
Nrip3	5587.87	5513.73	-0.0192708	0.947448	0.790401
Acot9	447.021	395.261	-0.177537	0.479783	0.124019
Adamts10	1021.58	865.238	-0.239631	0.0858198	0.00645186
Asic4	907.659	781.791	-0.215368	0.792398	0.384526
Tspan2	7917.71	5177.43	-0.612847	1.01054e-15	8.98405e-19
Pdgfra	1829.62	1722.57	-0.0869769	0.730415	0.312478
Stambp	1032.03	1087.56	0.0756112	0.778469	0.369558
Gm4737	1.36548	1.66453	0.285701	0.554107	0.166352
Olfr279	0.898244	0.770333	-0.221624	0.648675	0.232137
Muc19	4.67666	5.84742	0.322322	0.721562	0.30054
Coro2b	5398.27	5770.33	0.0961574	0.549901	0.163714
Gm14440	846.727	1007.46	0.250751	0.0852212	0.0063906
Pex11g	16.9513	13.0584	-0.376422	0.696875	0.275945
Zyg11b	6435.23	7121.47	0.146182	0.193496	0.0246389
Acot5	21.8695	18.1895	-0.265818	0.830526	0.432323
Zcrb1	1061.92	885.822	-0.261583	0.113435	0.0101451
Paxbp1	1569.71	1510.92	-0.0550771	0.84239	0.458032
Gpr119	1.21236	1.0999	-0.140452	0.873104	0.527782
Ccm2	1293.09	1322.14	0.0320475	0.9171	0.699832
Fam50b	1.2277	1.12778	-0.122477	0.8868	0.562436
Rabepk	604.448	437.195	-0.467342	0.00442176	7.76216e-05
Vwc2l	562.964	584.891	0.0551236	0.890068	0.633153
Brinp1	3223.02	3488.47	0.114179	0.474991	0.121481
Mrpl2	673.513	606.75	-0.150605	0.538578	0.156701
Slc39a10	2971.84	3656.41	0.299068	0.000295139	2.09912e-06
Mamstr	33.8376	30.8369	-0.133971	0.898456	0.654012
Pde4a	4252.99	4215.98	-0.0126114	0.963857	0.846869
Ankrd66	24.3333	27.0376	0.152035	0.890991	0.63563
Dpf1	685.942	627.726	-0.127953	0.600724	0.197726
Gpm6b	15897.4	17577.5	0.144939	0.111158	0.00983909
Slc35c2	1313.93	1339.45	0.0277552	0.939357	0.751623
Atp6v1a	11151.8	11858.1	0.0885988	0.456168	0.111957
Pak2	1896.27	1954.64	0.0437351	0.866283	0.514128
Ccdc84	120.769	123.143	0.0280902	0.974021	0.880131
Tlr12	10.9537	15.8903	0.536722	0.491964	0.131375
Nacc2	8145.69	8629.42	0.0832265	0.578286	0.18309
Eml5	1732.35	1682.98	-0.0417107	0.910111	0.68154
Wnt8a	0.326669	0.326389	-0.00123523	0.999944	0.99194
Pced1b	310.608	328.538	0.0809638	0.8868	0.565177
Pclaf	17.2063	16.3612	-0.0726617	0.959791	0.831929
Kdm2b	647.79	716.675	0.145793	0.483533	0.125738
Nrl	15.0959	13.961	-0.112754	0.938436	0.746708
Npsr1	111.441	113.798	0.0301948	0.972682	0.875019
Tifab	75.5799	89.6261	0.245916	0.683552	0.262733
Scoc	5100.6	5250.17	0.0416964	0.844091	0.460247
Pkn1	887.196	879.932	-0.011862	0.976816	0.889872
Speer4a	4.13204	3.91655	-0.0772734	0.954098	0.813197
Skp1a	7193.65	5832.72	-0.302556	0.00941887	0.000230277
Cog1	1521.55	1606.62	0.0784919	0.723091	0.30182
Smco3	381.641	332.255	-0.199924	0.447805	0.107566
Kctd16	64.4662	78.7009	0.287837	0.634569	0.22126
Scn2b	7744.56	8295	0.0990592	0.400503	0.0874133
Nkain4	1442.04	1097.51	-0.393885	0.0173922	0.000558577
Pcdh19	1707.34	1907.42	0.159871	0.366496	0.0746758
Tmem104	976.336	1010.41	0.0494903	0.8868	0.582957
Pdcl	631.512	618.124	-0.0309137	0.940846	0.764064
Olfr61	0.337794	0.337618	-0.000750379	0.999944	0.995165
Wnt10a	45.2635	38.8435	-0.220675	0.822219	0.422188
Exoc2	1287.26	1368.51	0.0883013	0.700493	0.280049
Tmem179b	127.477	122.992	-0.0516751	0.948051	0.794441
Tex24	0.47777	0.528261	0.144934	0.757242	0.345655
Mical1	267.62	293.923	0.135253	0.733458	0.31601
Akap8l	2598.13	2465.33	-0.0756974	0.785784	0.377068
Rsl1	83.8268	77.1285	-0.120147	0.8868	0.574776
Zdhhc18	784.308	847.128	0.111159	0.629308	0.218057
Trappc10	3271.02	3577.13	0.129061	0.252018	0.0388072
Maob	1360.2	1738.7	0.354189	0.00241319	3.37019e-05
Cars2	296.608	305.956	0.0447679	0.925107	0.72008
Mcm6	207.962	180.079	-0.207689	0.587265	0.188968
1810022K09Rik	551.849	531.53	-0.0541209	0.8868	0.598502
Pgm5	153.185	195.611	0.35271	0.247078	0.0374505
Actl9	2.40717	2.26898	-0.0852951	0.940779	0.762873
Slc5a9	1.04105	0.982469	-0.0835519	0.907768	0.674937
S100a13	399.006	286.726	-0.476741	0.0141301	0.000415279
Apoa5	0.481251	0.522795	0.119456	0.799205	0.394885
Rab12	2261.49	2088.79	-0.114606	0.488255	0.128851
Olfr49	0.326883	0.346452	0.0838827	0.848469	0.480648
Zfp33b	221.86	249.952	0.172002	0.663672	0.245452
Neo1	3413.94	3766.86	0.141926	0.22067	0.0305924
Adgrv1	164.94	150.088	-0.136135	0.835787	0.445038
Mthfs	55.9321	50.6803	-0.142252	0.8868	0.565468
Efcab11	12.6278	11.3418	-0.15496	0.901817	0.66031
Btk	16.4378	26.939	0.71268	0.230119	0.0330812
Wdr82	3989.93	4152.06	0.0574645	0.754163	0.338688
Ccser1	261.333	297.428	0.18665	0.54637	0.161661
Whamm	632.042	667.31	0.0783358	0.823886	0.423777
Pappa	84.429	103.328	0.291427	0.635293	0.22186
Urah	3.56477	2.76184	-0.36818	0.653357	0.237502
Kdm6a	647.302	677.196	0.0651347	0.866776	0.516488
Gan	44.301	54.0463	0.286858	0.702334	0.282542
Bivm	711.299	615.507	-0.20868	0.213429	0.029126
Acan	324.245	386.189	0.252221	0.341877	0.0659362
5830473C10Rik	1.06972	0.947745	-0.174667	0.792398	0.384885
Lrrn4	28.0817	40.6383	0.533209	0.342066	0.0660621
Fam220a	992.666	1063.94	0.10004	0.730707	0.31309
Lsm1	314.684	267.491	-0.234416	0.44029	0.104195
Dlg1	2623.23	2763.82	0.0753193	0.755792	0.341916
Hsd3b7	289.193	215.565	-0.42391	0.0436473	0.00220455
Gm9733	0.158198	0.162898	0.0422385	0.8868	0.621183
Phip	1564.68	1570.2	0.0050794	0.998378	0.951557
Rbm43	479.449	456.428	-0.0709906	0.876858	0.534144
Tcf23	13.8859	22.0566	0.667589	0.29515	0.0511186
Akr1e1	654.149	567.44	-0.205153	0.247664	0.0376513
Mlh1	256.159	239.479	-0.097139	0.849071	0.482809
Tmem88	58.006	49.8776	-0.21781	0.787442	0.378866
Abca3	3927.53	3964.86	0.0136445	0.962283	0.842994
Nol9	638.794	574.452	-0.153163	0.474991	0.121487
Il31	0.173005	0.167726	-0.0447049	0.8868	0.610321
Ctsk	80.524	55.4643	-0.53786	0.172944	0.0202688
Npy4r	3.24154	3.41927	0.0770126	0.954097	0.812288
Pom121	3365.72	3693.03	0.13389	0.36168	0.0728303
Gmeb1	564.353	549.943	-0.0373167	0.92233	0.713494
Limch1	3135.28	3297.37	0.0727197	0.689594	0.269446
Tceal6	1488.08	1498.28	0.00985959	0.977013	0.89122
Col17a1	15.1894	16.8711	0.151491	0.90517	0.670526
Cog8	763.846	754.028	-0.0186652	0.95995	0.836116
Ces2g	6.82954	6.48639	-0.0743728	0.959791	0.833417
Slc25a23	11586.7	10631.9	-0.124065	0.253961	0.0393261
Taf15	1005.7	1107.12	0.138608	0.496409	0.133652
Ttll4	239.239	260.423	0.122403	0.81927	0.41899
Hhex	34.9287	35.621	0.0283161	0.988254	0.92547
Ebf3	1128.57	1198.9	0.087208	0.862721	0.508083
Rabggta	971.376	1062.25	0.129017	0.530429	0.152612
Polr2j	808.243	660.017	-0.292286	0.0367355	0.00167174
BC030499	147.108	145.288	-0.0179593	0.985833	0.918292
Prrg3	1539.69	1667.89	0.115383	0.610746	0.204363
Sort1	9522.54	10706.1	0.169014	0.0482586	0.0025769
Crcp	521.061	549.235	0.0759703	0.843315	0.459053
Chsy3	154.804	159.474	0.0428824	0.948543	0.7972
3300002I08Rik	10.4702	9.83529	-0.0902507	0.949394	0.799931
Xpo4	133.84	148.402	0.149	0.811229	0.409495
Timm9	477.172	400.514	-0.252656	0.201777	0.0265465
Cited2	1705.11	1635.4	-0.0602171	0.809764	0.408099
Adra2b	88.9607	108.603	0.287817	0.644279	0.228256
Pprc1	874.83	893.876	0.0310723	0.930161	0.730178
Ppp1r26	979.883	1069.54	0.126306	0.676463	0.256152
Unc119	1241.63	1111.55	-0.159662	0.504469	0.138149
Cdcp2	0.63764	0.709031	0.153106	0.746396	0.330494
Cd74	176.072	211.767	0.266311	0.83247	0.440316
Coq9	1336.5	1131.63	-0.240053	0.117617	0.0106854
Rsu1	639.06	627.926	-0.0253564	0.94873	0.79864
Dnajb14	283.208	376.457	0.410623	0.0531815	0.00296389
Eps8l3	105.603	120.731	0.193141	0.759834	0.348754
Setdb1	1258.21	1232.39	-0.029907	0.925374	0.720801
Mdh1b	35.0874	34.2576	-0.0345277	0.983719	0.911467
Rap1gds1	10658.9	11709.6	0.135635	0.138259	0.0140894
Efnb1	288.639	305.648	0.0826043	0.880901	0.541404
Gskip	913.806	986.629	0.11062	0.723644	0.302292
Cables1	1241.69	1185.75	-0.0665039	0.848066	0.46542
Nutf2	1594.99	1548.16	-0.0429908	0.8868	0.579959
Det1	118.423	117.714	-0.0086654	0.999944	0.962766
Zfp987	15.8776	13.2048	-0.265932	0.837048	0.448748
Dpcr1	0.658986	0.657388	-0.00350146	0.999944	0.983772
Sgtb	1617.7	1862.04	0.202936	0.0754046	0.00514942
Dock8	161.797	151.717	-0.0928027	0.8868	0.58913
Kmt5a	1287.22	1238.33	-0.0558663	0.865234	0.511958
Sgk2	88.4583	50.8674	-0.798256	0.0370821	0.00170287
Tmem169	591.387	546.377	-0.114207	0.692555	0.271912
Slc8a2	2710.74	2772.81	0.0326609	0.942655	0.773543
Upk1a	17.7864	14.216	-0.323258	0.759337	0.347286
Trpv4	151.889	137.849	-0.139932	0.882551	0.54302
Tada2b	1021.6	1173.86	0.200427	0.133429	0.0132156
Acta2	1127.18	951.707	-0.244129	0.843315	0.459328
Rac2	63.974	85.4073	0.416873	0.318341	0.058213
Trpc5os	1.98335	2.3301	0.232453	0.823866	0.423652
Taok2	5328.5	5244.82	-0.0228353	0.91336	0.692856
Lama1	260.822	212.702	-0.294229	0.348107	0.0681436
Rnf133	0.344339	0.321074	-0.100923	0.830574	0.436439
Frem3	297.305	320.767	0.109582	0.864856	0.511503
44260	2233.38	2289.43	0.0357605	0.8868	0.620093
Rnf19a	917.351	924.492	0.0111874	0.983007	0.909138
Rab7b	46.0645	22.0971	-1.0598	0.0111384	0.000289028
Gns	4169.39	4580.95	0.135813	0.224073	0.0315373
Radil	588.264	631.136	0.101485	0.782607	0.373666
Spata32	20.1328	20.1723	0.00283017	0.999944	0.993308
Pld5	570.229	675.768	0.244986	0.199543	0.026022
Caly	4746.79	4483.52	-0.0823197	0.57278	0.178769
Ttc25	69.2546	71.6444	0.0489437	0.958555	0.828352
Prkcq	575.217	572.603	-0.00657048	0.999944	0.958202
Dux	0.338764	0.338634	-0.000555872	0.999944	0.996422
Taf5	181.361	166.974	-0.119244	0.837316	0.45064
Pou3f4	298.829	274.384	-0.123124	0.764898	0.356954
Kif1b	24239.5	28142.3	0.215382	0.0547449	0.00311185
Cntrl	430.295	470.605	0.129188	0.726917	0.307376
Vpreb3	1.18827	1.14228	-0.0569364	0.954613	0.814183
1700019N19Rik	1.38815	1.30598	-0.088036	0.919064	0.704631
Mpp6	1373.35	1253.99	-0.13117	0.460255	0.113849
Rrp15	123.758	122.822	-0.0109575	0.999548	0.954597
Piezo1	251.502	237.757	-0.0810854	0.894088	0.643901
Fxr1	1582.49	1743.51	0.139803	0.33238	0.0626475
Btf3	3484.73	2713.76	-0.360751	0.00310147	4.9028e-05
Tuba4a	10949.2	11593.2	0.0824545	0.598498	0.196612
Lman2	2641.96	2676.44	0.0187035	0.943335	0.778329
Zfp358	913.718	986.186	0.11011	0.676463	0.256179
Tssk2	1.9963	1.99161	-0.00339777	0.999944	0.990435
Msantd4	1758.17	1930.93	0.135221	0.286321	0.0484917
Nt5c3b	1164.35	916.914	-0.344664	0.0286247	0.00115522
Lrch1	971.865	1046.92	0.107319	0.652814	0.236539
Palm	3856.19	3596.53	-0.100569	0.389846	0.0831594
Fbxw28	0.341543	0.322381	-0.0832998	0.848469	0.481568
Mre11a	353.784	355.512	0.00703139	0.999944	0.961075
Asl	498.284	513.586	0.043639	0.910111	0.683107
Flnb	2789.39	2793.16	0.00194713	0.999944	0.981433
Tssc4	755.716	633.378	-0.254776	0.123671	0.011682
Alpk2	23.9244	28.3164	0.243158	0.831443	0.438048
Slc12a8	99.746	114.714	0.20171	0.730415	0.312339
Adam28	31.1684	32.804	0.0737884	0.952498	0.80786
Pars2	176.617	162.539	-0.119835	0.848469	0.471173
Tmem241	207.394	191.314	-0.11643	0.848469	0.472617
Irf3	632.594	566.456	-0.159314	0.515411	0.144347
Hsf3	7.47828	8.22519	0.137342	0.917131	0.69999
Pla2g2d	7.44777	10.1963	0.45316	0.611327	0.204625
Exoc1	1427.79	1408.82	-0.0192914	0.950722	0.80444
Vrk1	294.791	300.665	0.0284625	0.959791	0.833538
Styxl1	7.9555	9.0621	0.187893	0.8868	0.599056
Smarcd3	2860.63	2562.15	-0.158978	0.325703	0.0603974
Banf1	751.242	626.179	-0.262702	0.189435	0.0236255
Anks4b	0.344339	0.321074	-0.100923	0.830574	0.436439
Txlna	1462.45	1391.62	-0.071619	0.759834	0.348896
Smndc1	769.725	764.121	-0.0105417	0.982711	0.907783
Ptges3	3016.63	3120.39	0.0487922	0.8868	0.568215
Mcm10	38.0249	30.9978	-0.294778	0.726645	0.306806
Slc25a11	2898.58	2604.22	-0.154499	0.241305	0.0356075
A930007A09Rik	55.4647	66.351	0.258548	0.702334	0.282982
Gmps	1176.74	1475.41	0.326315	0.0169802	0.000540913
Cuedc1	1428.57	1357.07	-0.0740812	0.751251	0.335865
Wdr55	273.457	227.248	-0.267045	0.392672	0.0845516
Ccdc125	19.2016	18.1455	-0.0816163	0.952359	0.807527
Tmbim6	11616.9	12184.4	0.06881	0.634565	0.221216
Mettl7a1	1204.39	1276.66	0.0840635	0.755779	0.341356
Lrfn1	1259.17	1464.38	0.217824	0.0819289	0.00592691
Gm5148	183.9	205.177	0.157944	0.736162	0.31972
Ppp1ca	4795.29	3482.7	-0.46141	0.00134624	1.48111e-05
Marveld1	466.056	407.662	-0.19313	0.578286	0.183066
Pcid2	739.676	796.447	0.106684	0.648456	0.231718
Was	50.8083	48.348	-0.0716097	0.947338	0.789843
Miox	0.158198	0.162898	0.0422385	0.8868	0.621183
Angel1	349.804	398.633	0.188513	0.458676	0.11321
Srarp	103.153	58.7367	-0.812454	0.0123233	0.000338948
Rbm38	198.144	230.183	0.21623	0.517292	0.145355
Plod2	233.401	200.49	-0.219283	0.526651	0.150501
Cd99	1495.48	1178.47	-0.343691	0.0709953	0.00468252
Utp4	644.589	697.605	0.114032	0.645539	0.228853
Ppa2	905.339	803.295	-0.172527	0.389335	0.0829423
4933403O08Rik	15.6787	19.9134	0.344929	0.733879	0.316803
Rbms2	538.931	510.818	-0.0772904	0.850164	0.48468
Alpk1	107.023	94.2172	-0.183865	0.805607	0.402333
Ablim1	3527.49	3469.81	-0.0237862	0.934236	0.739052
Gja5	15.2519	15.9118	0.0611065	0.968616	0.862204
Sec24a	747.61	760.018	0.0237488	0.957754	0.825988
Rrs1	578.2	702.864	0.281677	0.0547449	0.0031089
Hnrnpdl	3241.32	3000.6	-0.111332	0.461105	0.114267
Casp9	678.52	741.335	0.127734	0.572194	0.178459
Bcs1l	469.664	431.736	-0.121479	0.678291	0.257767
Fahd2a	367.201	249.114	-0.559763	0.00157903	1.92621e-05
Zfp541	15.2337	20.708	0.442928	0.595185	0.194592
Klhl6	36.4637	38.7526	0.0878317	0.940368	0.757131
Nes	331.303	276.866	-0.258962	0.401111	0.0877644
Ctsf	2261.1	2014.71	-0.166448	0.257788	0.0404651
Mgat5	782.872	845.807	0.111552	0.678102	0.25742
Fam206a	661.884	635.308	-0.0591222	0.8868	0.567148
Eps15	5382.18	5248.59	-0.0362598	0.8868	0.558072
Abraxas2	909.694	948.951	0.060953	0.848469	0.468582
Gsdma2	0.168493	0.163468	-0.0436802	0.8868	0.614551
Rhox4e	0.343104	0.323798	-0.0835515	0.848469	0.480874
Atg4d	980.351	792.3	-0.307251	0.0504059	0.00276158
Klk9	4.11384	3.89868	-0.0774985	0.954733	0.814682
Slc22a30	0.532638	0.489553	-0.121689	0.796559	0.389494
Trex2	1.09774	1.2038	0.133063	0.885978	0.549026
Kcnj8	111.889	104.764	-0.0949189	0.895324	0.64663
Ferd3l	6.28679	6.22643	-0.0139168	0.999944	0.965966
Prpsap1	1441.11	1439.7	-0.00141759	0.999944	0.985309
Cox6a2	235.51	189.908	-0.310488	0.41445	0.0929055
Cdx2	0.608458	0.689513	0.18042	0.706748	0.287616
P3h4	542.464	493.342	-0.136941	0.594783	0.194064
Supt20	1020.09	958.366	-0.0900476	0.754711	0.339298
Olfr568	0.169259	0.164191	-0.0438547	0.8868	0.613826
Ctnnb1	12949.1	13003.1	0.00599728	0.983953	0.912172
Cebpe	0.52764	0.477014	-0.145524	0.757123	0.343749
Ssna1	529.52	403.71	-0.391365	0.0451524	0.0023458
Trp53inp1	620.627	546.485	-0.183545	0.392672	0.084588
Bahcc1	1199.01	1339.65	0.160012	0.331991	0.06248
Cnp	14870.8	11162.2	-0.413866	1.43331e-09	2.46889e-12
Nsd1	4248.65	4324.08	0.0253898	0.939105	0.748592
Gfpt1	2602.16	2726.46	0.0673208	0.786972	0.378553
Vmn2r2	1.32104	1.31653	-0.00493337	0.999944	0.983656
Serpinf1	593.626	481.691	-0.301447	0.0537608	0.00300812
Hsph1	7574.46	8503.32	0.166883	0.19895	0.0258983
Tctn2	686.021	622.499	-0.140182	0.502248	0.136899
Stc2	28.6982	32.0002	0.157118	0.8868	0.61314
Ces2e	0.70216	0.631642	-0.152693	0.746396	0.330541
Sbsn	156.985	172.231	0.133717	0.836671	0.447136
Mmp17	1803.77	1757.24	-0.037704	0.926362	0.722704
Hoxb1	1.55628	1.72187	0.145872	0.882893	0.543963
Ogfod2	573.606	538.915	-0.0900031	0.781977	0.372596
Cast	566.675	639.476	0.174368	0.500958	0.136278
Hcfc1	4128.07	4601.25	0.156558	0.195943	0.0251984
Lasp1	4272.15	4399.28	0.0423069	0.845987	0.462832
Klhl38	18.2684	23.0462	0.335177	0.732573	0.3151
Paip2b	1982.5	2195.87	0.147473	0.260739	0.0411311
Serinc4	11.7445	10.3294	-0.185223	0.8868	0.604337
Saxo1	0.350774	0.330687	-0.0850759	0.848469	0.476699
Fam26f	4.67749	4.66225	-0.00470643	0.999944	0.988971
Gpank1	491.846	371.306	-0.4056	0.0328101	0.00141654
Fastkd2	537.431	475.186	-0.177587	0.535025	0.154927
Polr1e	201.295	182.222	-0.143615	0.83247	0.441004
Hmgn5	280.906	314.962	0.165091	0.657817	0.241605
Gpr174	2.51035	2.82555	0.170645	0.8868	0.575882
Myo6	4266.58	4173.27	-0.0319034	0.912214	0.688255
Fbrsl1	1543.44	1647.67	0.0942845	0.672363	0.252328
Ly6e	4010.59	4131.61	0.0428867	0.853819	0.494408
Arhgap24	904.236	1021.31	0.175652	0.335032	0.0636049
Dgkz	5147.1	5418.43	0.0741174	0.837048	0.449988
Rhoa	5040.09	4760.98	-0.0821929	0.72415	0.302826
Cst11	0.164799	0.169883	0.0438294	0.8868	0.614523
Pcbp4	4005.9	3843.1	-0.0598583	0.761186	0.35253
Ccdc116	87.2621	80.6232	-0.11416	0.8873	0.62432
Hebp1	342.071	258.291	-0.4053	0.0846699	0.00626192
Tctn1	767.486	742.574	-0.047607	0.888185	0.625945
Adgra2	662.764	577.507	-0.198657	0.533737	0.154157
Carnmt1	244.29	248.087	0.0222532	0.972682	0.874775
Rbpms	206.148	178.597	-0.206966	0.645345	0.228705
Cd300ld5	5.90682	9.92139	0.748161	0.209625	0.0283818
Cep72	53.3806	47.2402	-0.1763	0.862721	0.508295
Dscaml1	1696.36	1779.31	0.0688732	0.797822	0.391224
Wee1	836.239	854.056	0.0304148	0.939409	0.75273
Olfr706	0.173005	0.167726	-0.0447049	0.8868	0.610321
Zfp97	130.335	128.792	-0.0171781	0.989781	0.928377
Lmcd1	65.5116	62.3373	-0.0716538	0.940733	0.761906
Csnk1d	3556.55	3927.22	0.14303	0.152853	0.0165198
Tpm1	2967.92	2726.23	-0.122547	0.450948	0.109248
Mybpc3	2.12541	2.17446	0.032912	0.981876	0.904988
Rubcn	2873.79	3095.67	0.107297	0.53627	0.155663
Sertad2	590.821	658.288	0.155997	0.481315	0.124621
Lrp1b	917.515	1175.57	0.357559	0.0358949	0.00160358
Nfkbil1	264.5	263.182	-0.00720664	0.999944	0.957829
Mplkip	308.695	316.298	0.0351024	0.949394	0.800089
Bzw2	536.617	459.877	-0.222646	0.287233	0.0487419
Gpr22	722.705	840.773	0.218308	0.246652	0.0371828
Arl1	1270.54	1151.65	-0.141736	0.54637	0.161659
Trmt1l	976.133	999.354	0.0339175	0.915898	0.697893
Plxnd1	632.952	703.283	0.15201	0.438524	0.103631
Lonp2	2140.43	2286.28	0.0951011	0.57711	0.182525
Zrsr2	988.365	1100.81	0.155453	0.354501	0.0701635
Slc6a11	23728.5	23317.4	-0.0252126	0.931062	0.732299
Iqca	59.7287	62.1279	0.0568181	0.958109	0.826453
Spc25	11.0958	8.94726	-0.310496	0.792398	0.384865
Nme8	2.05596	1.93304	-0.0889453	0.937768	0.744034
Zfp367	441.992	424.812	-0.057198	0.888185	0.625555
Pcsk5	281.572	247.203	-0.187808	0.61928	0.210265
Ptpn9	1287.46	1364.36	0.0836902	0.724284	0.30407
Rfc4	62.6232	42.4893	-0.559598	0.21389	0.0292365
Zfp975	215.391	214.052	-0.00899402	0.998378	0.951407
Nalcn	3576.52	4257.63	0.251495	0.00837119	0.000198616
Tlr6	14.4575	13.5323	-0.0954109	0.945102	0.783457
Mgrn1	6523.17	7112.96	0.124877	0.248647	0.0378835
4930432K21Rik	48.3776	62.6219	0.372328	0.490568	0.130084
Pik3cg	106.55	131.356	0.301945	0.483571	0.125911
Slc25a37	1144.81	1070.43	-0.0969172	0.681218	0.260647
Tatdn2	810.542	821.873	0.020028	0.955487	0.818379
Dcun1d4	3450.68	3789.77	0.135228	0.294307	0.0509073
Angptl4	137.996	118.108	-0.224523	0.636491	0.223021
Cdh17	4.74802	5.54108	0.222841	0.865613	0.512825
Igfals	1.71728	1.61138	-0.0918303	0.926214	0.722516
Cdh3	24.7228	30.2251	0.289904	0.759833	0.348463
Sec11a	467.131	427.875	-0.126641	0.697771	0.27814
Tsx	3.9204	4.33723	0.145772	0.893781	0.643593
Gal3st1	546.381	444.115	-0.298972	0.0828163	0.00604198
Exosc4	502.325	452.592	-0.15041	0.57499	0.180563
Phc3	2501.62	2700	0.110096	0.575155	0.18098
Ckap4	793.675	825.636	0.0569565	0.8868	0.570086
Htr2b	0.813553	0.844306	0.0535294	0.948543	0.798015
Slc25a26	292.402	267.462	-0.12862	0.78172	0.372276
Slc39a6	1673.86	1716.21	0.036046	0.8868	0.618409
Drd1	176.786	132.616	-0.414749	0.433775	0.101505
Zscan21	431.863	414.331	-0.0597899	0.8868	0.594944
Cct7	4402.5	4618.3	0.0690393	0.749993	0.334178
Otud3	127.138	134.142	0.0773692	0.913341	0.692225
Sirt5	244.537	252.239	0.0447392	0.939409	0.754848
Olfr1511	2.70179	2.35229	-0.199846	0.850759	0.486479
Ubxn7	1610.05	1650.9	0.0361493	0.893223	0.642781
Dsc1	2.17855	2.11316	-0.0439599	0.971789	0.871624
Traf3ip2	119.22	110.949	-0.103722	0.8868	0.594104
Esrrb	280.281	283.686	0.0174188	0.981885	0.905558
Faah	1412.76	1367.33	-0.0471584	0.8868	0.619916
Bend5	189.048	217.485	0.202167	0.669625	0.25009
Asxl3	376.791	405.536	0.106066	0.81858	0.417864
Cdk7	1365.49	1534.82	0.168657	0.200782	0.0262497
Epn3	602.464	596.914	-0.0133514	0.980413	0.899591
Gtsf2	0.169259	0.164191	-0.0438547	0.8868	0.613826
Rbp2	2.32536	2.32192	-0.00213637	0.999944	0.993957
Dctn4	2840.79	2708.12	-0.0690024	0.712378	0.292401
Gpt	392.103	428.485	0.128011	0.675583	0.254969
Hmgcl	647.418	537.52	-0.268378	0.13781	0.0140207
Recql4	72.403	57.5727	-0.330665	0.542481	0.159425
Ralyl	2156.14	2160.46	0.00288421	0.999944	0.969023
Gfer	404.26	386.465	-0.0649447	0.8868	0.608696
Gm16430	0.165764	0.170904	0.0440604	0.8868	0.613568
Ndufaf6	176.422	147.495	-0.258365	0.474051	0.121035
Sympk	4123.47	4376.11	0.0857892	0.511349	0.14215
Tctex1d1	22.567	18.4694	-0.28908	0.789994	0.381104
Klf8	222.907	199.129	-0.162737	0.746396	0.330166
Hgsnat	1672.77	1661.41	-0.0098286	0.98067	0.901331
Ubash3a	0.343104	0.323798	-0.0835515	0.848469	0.480874
Rasl10a	90.7016	88.5558	-0.034541	0.978384	0.894636
Slc43a1	9.388	9.47477	0.0132727	0.999944	0.970365
Kank4	669.292	744.06	0.152784	0.590086	0.190761
Ints11	664.704	660.119	-0.00998538	0.986351	0.919542
Spata20	5.15594	4.53863	-0.183979	0.8868	0.591564
Araf	4669.47	4089.85	-0.191209	0.083879	0.00617079
Ank2	15461.3	18296.1	0.24288	0.0636433	0.00395008
Mex3a	130.281	131.472	0.0131246	0.995208	0.943227
Bfar	1007.2	973.373	-0.049279	0.8868	0.583314
Tox3	604.928	724.88	0.260979	0.123662	0.0116742
Thtpa	828.615	784.557	-0.0788241	0.830526	0.433914
Tubb4a	35568.5	36713.4	0.0457086	0.836018	0.445347
Ambp	1.4315	1.2614	-0.182499	0.831157	0.437631
Sar1b	1826.23	1256.09	-0.539931	0.000540386	4.59405e-06
Zfp362	902.438	869.577	-0.0535141	0.879382	0.538809
Tspan10	0.49758	0.5145	0.048244	0.940526	0.759013
Mup2	0.338764	0.338634	-0.000555872	0.999944	0.996422
Gga3	2404.44	2523.05	0.0694696	0.730707	0.31318
Armt1	572.872	518.975	-0.142546	0.67281	0.25272
Raver1	1320.05	1348.2	0.0304392	0.922582	0.714058
Arntl2	185.194	160.361	-0.207713	0.61928	0.210315
Zfp94	164.956	176.473	0.0973642	0.8868	0.563462
Desi2	631.855	639.851	0.0181422	0.9702	0.865886
Rnpepl1	1337.21	1173.56	-0.188336	0.235704	0.034334
Fkbpl	205.104	194.828	-0.0741512	0.899475	0.655445
Nrarp	845.156	751.052	-0.170305	0.500468	0.135936
Fer	305.248	304.641	-0.0028718	0.999944	0.981813
Siglecf	8.30174	13.2787	0.677626	0.31376	0.0568872
Zfp607a	20.814	20.8915	0.00536632	0.999944	0.987053
Itga2b	62.847	62.9445	0.00223554	0.999944	0.993003
Cacna2d3	1524.59	1470.66	-0.0519578	0.8868	0.597205
Rgl3	147.896	180.194	0.284963	0.402052	0.0881349
Gldn	90.0494	100.309	0.155661	0.851052	0.489536
Sstr3	373.92	374.12	0.000772184	0.999944	0.994889
Cdk5rap2	867.819	975.949	0.169412	0.450948	0.109161
Lhx4	4.73564	5.86918	0.309597	0.753442	0.338101
P2ry1	314.629	305.555	-0.04222	0.945907	0.785638
Camsap2	4542.17	5039.56	0.149917	0.191511	0.0241159
Lefty1	26.942	26.5421	-0.0215701	0.997612	0.949243
Arxes1	1331.62	1085.47	-0.29486	0.0123199	0.000337484
Rpl11	6704.86	5281.79	-0.34418	0.00176935	2.28597e-05
Ehd2	387.962	300.385	-0.369102	0.0946906	0.00756072
Lor	253.837	331.308	0.38427	0.0534931	0.00298819
Xrcc6	341.952	330.472	-0.0492679	0.920336	0.708211
Fam173b	133.179	107.821	-0.304732	0.420457	0.0955179
Retsat	352.35	331.721	-0.0870395	0.866323	0.51449
Ninj1	475.124	380.211	-0.321503	0.0758611	0.00521843
Tcf7	114.512	118.947	0.0548215	0.940846	0.766233
Pcdhga6	655.312	950.397	0.536348	7.63259e-06	2.84149e-08
Yif1b	902.203	771.3	-0.22616	0.242475	0.0359462
Kcnn4	13.2735	11.0634	-0.262745	0.841634	0.456535
Gm9992	0.331154	0.330673	-0.00209691	0.999944	0.986385
Atp6v1b1	0.66167	0.66101	-0.00144032	0.999944	0.993334
Cadm4	7856.06	7407.73	-0.0847744	0.50737	0.140001
Tmsb15b2	19.9345	20.6793	0.0529197	0.971665	0.871081
Clptm1	6817.87	6775.82	-0.00892513	0.975253	0.884052
Klk10	2.20387	2.13503	-0.0457814	0.970955	0.869181
Lamc2	98.2565	78.562	-0.322722	0.518677	0.146118
Als2cr11	0.858777	0.83675	-0.0374877	0.958555	0.829053
Spata3	5.56648	5.40619	-0.0421549	0.981623	0.904045
Gdf5	11.8152	16.7493	0.50346	0.517292	0.145351
Ldlrap1	163.792	136.425	-0.263757	0.550703	0.164259
Gpr161	608.822	647.477	0.0888073	0.792398	0.384369
Pfas	953.594	972.947	0.0289861	0.940846	0.765168
Gm10220	63.2432	64.7298	0.0335212	0.976545	0.88857
Fcrla	0.874896	0.784305	-0.157696	0.830574	0.435114
Alkbh6	766.917	697.568	-0.136738	0.580378	0.184914
Fcna	7.25945	7.66418	0.0782728	0.957754	0.825931
Smim10l2a	655.679	599.842	-0.128409	0.656293	0.24017
Atp6ap2	5656.63	6036.25	0.0937117	0.557434	0.168708
Zfp819	4.11152	3.87913	-0.0839389	0.94996	0.801213
Nuf2	98.7463	64.1063	-0.62326	0.0616341	0.00373633
Arhgdia	8059.49	8696.49	0.109744	0.276126	0.0455838
BC147527	1.22304	1.11258	-0.13656	0.880298	0.540034
Rlbp1	137.335	220.673	0.684207	0.00533921	0.000102649
Mrgpra6	1.30859	1.02688	-0.349743	0.473197	0.120265
Sfmbt2	212.458	223.651	0.0740734	0.897882	0.652905
Fsd1l	1077.54	1141.65	0.0833825	0.80194	0.398586
Prss52	0.816758	0.840603	0.0415156	0.957465	0.824202
Mov10l1	1.32481	1.32254	-0.00247633	0.999944	0.991314
Aoah	7.68551	7.6384	-0.00887108	0.999944	0.980151
Mns1	78.8058	81.3007	0.0449655	0.963366	0.845591
Thada	423.473	511.967	0.273782	0.200782	0.0262531
Serf2	3372.76	2618.97	-0.364929	0.00231631	3.21763e-05
Phax	1032.33	983.86	-0.0693822	0.805877	0.402558
Rrbp1	2059.65	2049.68	-0.00699812	0.993538	0.939665
Proser2	130.529	134.458	0.0427781	0.952772	0.809495
B3galnt2	436.61	425.371	-0.0376253	0.930563	0.731687
Pex16	471.565	441.324	-0.0956163	0.810364	0.408772
Nrtn	150.92	104.609	-0.528781	0.0718334	0.0047857
Hes1	178.634	204.616	0.195911	0.649071	0.232839
Mfsd3	164.868	109.515	-0.590179	0.0298556	0.00124179
Fcgr2b	48.7204	90.902	0.899786	0.00685957	0.000146743
Milr1	9.09752	8.57857	-0.0847351	0.954097	0.812378
Ybx1	2964.81	2698.76	-0.135645	0.446307	0.106728
Fopnl	801.641	644.531	-0.314707	0.0448703	0.00228522
Gm45618	3.11197	2.59873	-0.260018	0.781453	0.371922
Cpsf4l	2.94412	3.09295	0.0711463	0.954097	0.81239
Grk4	1182.64	1236.74	0.0645348	0.870872	0.524628
Adcyap1r1	9311.63	9711.06	0.0605956	0.754711	0.339456
Gpc4	137.403	145.844	0.0860111	0.891839	0.639555
Nphp1	424.859	398.971	-0.0907031	0.848469	0.471789
Snrpd3	560.79	586.628	0.0649835	0.873838	0.528469
Tmem71	15.307	17.0559	0.156079	0.899641	0.655898
Atg2a	2371.4	2205.28	-0.104777	0.539219	0.157152
Musk	26.1985	26.1969	-8.9413e-05	0.999944	0.999775
Tti1	716.632	740.164	0.0466134	0.8868	0.610322
Isca2	854.263	706.751	-0.273478	0.0936428	0.00744064
Fam213b	991.647	897.027	-0.144675	0.527567	0.150942
Lnp1	3.27912	2.72836	-0.265271	0.804074	0.400833
Ubc	28241.6	32183.9	0.18852	0.0283779	0.00112742
Fam171b	3055.75	3599.83	0.236403	0.0201845	0.000696368
Cct2	4417.84	4475.23	0.0186209	0.940846	0.765154
Gnal	7627.48	8114.1	0.0892234	0.634565	0.221218
Btbd9	1783.05	2085.02	0.225712	0.0593236	0.00352046
Lipa	934.005	961.132	0.0413048	0.902056	0.66155
Wdsub1	307.49	313.955	0.03002	0.956001	0.820519
Myl12a	788.073	671.057	-0.231895	0.254039	0.039425
Matn4	244.741	231.735	-0.0787837	0.8868	0.603161
Fut2	25.1726	27.372	0.120847	0.915353	0.696994
Casp12	22.146	27.7217	0.323971	0.725521	0.305437
Degs1	2819.2	2593.53	-0.120368	0.506288	0.139309
Tpm4	1045.32	955.802	-0.129163	0.591205	0.1915
Cep350	1962.4	2330.13	0.247791	0.112232	0.0100027
Traip	204.769	157.028	-0.382981	0.206559	0.027718
5730455P16Rik	2162.5	2252.85	0.0590514	0.810777	0.409105
Eme1	4.49271	3.51036	-0.35597	0.686311	0.266557
Tmem87a	893.772	886.103	-0.0124321	0.975637	0.884562
Edrf1	588.649	578.639	-0.0247418	0.949274	0.799637
Adamtsl2	126.282	93.5129	-0.43341	0.211323	0.0286743
Comtd1	319.812	330.263	0.0463899	0.928002	0.725687
Cadps2	1351.08	1729.23	0.356017	0.00764733	0.000173793
Acaa1a	1093.82	979.011	-0.159975	0.355155	0.0703495
Asb10	7.91334	7.10605	-0.155239	0.902683	0.663179
Mpp4	51.6539	35.0491	-0.559498	0.250263	0.0383105
Gch1	186.556	168.723	-0.144954	0.870212	0.523506
Cdh24	666.12	539.522	-0.3041	0.0780905	0.00540216
H3f3a	5221.95	3774.59	-0.468269	6.10953e-05	3.22501e-07
Acvr1c	421.956	526.138	0.318348	0.18117	0.0218452
Chd2	1780.37	1961.84	0.14003	0.449032	0.108177
Chd4	6267.75	6305.4	0.0086407	0.976827	0.890536
Gnat2	5.22078	4.40847	-0.243986	0.848469	0.470317
Snx24	391.098	379.078	-0.0450376	0.924435	0.71806
Fam69b	1725.75	1511.81	-0.190946	0.330226	0.0619278
Fam159a	18.9816	19.8994	0.0681236	0.96177	0.841944
Rbm8a	1480.97	1360.61	-0.122286	0.473615	0.12066
Boc	401.465	363.497	-0.143328	0.740691	0.324394
Stkld1	2.59674	2.38408	-0.123274	0.90517	0.670748
Tpt1	12628	10842.3	-0.219949	0.0853996	0.00641079
Polr3b	574.224	584.17	0.0247733	0.952359	0.806545
Gabbr2	7640.32	8366.3	0.130958	0.291283	0.0499873
Pnma5	8.35161	7.66478	-0.12381	0.929775	0.728859
Rtn3	33127.6	35210.8	0.087986	0.433683	0.10145
Tnfrsf22	439.966	481.579	0.130381	0.746396	0.33075
Abca13	5.45419	6.2213	0.189849	0.8868	0.575551
Clca4b	1.48804	2.10233	0.498579	0.30297	0.0535337
Mmgt2	324.24	314.632	-0.0433993	0.940779	0.763264
Nipal1	1.33358	1.33215	-0.00154876	0.999944	0.994878
Etaa1	279.709	279.302	-0.00210151	0.999944	0.987352
Plcd1	290.054	257.753	-0.170332	0.667829	0.248734
Cntnap2	3634.86	4134.71	0.185887	0.111273	0.0098617
Zic5	137.083	132.945	-0.044221	0.959791	0.834389
Gzma	0.635539	0.676772	0.0906875	0.8868	0.602087
Timm17b	531.412	424.288	-0.324788	0.064771	0.00407046
Fsbp	62.3132	50.6253	-0.299679	0.674908	0.254058
Zfp846	285.867	301.26	0.075669	0.8868	0.568862
Alox15	2.08075	1.95892	-0.0870433	0.939357	0.749634
Zfp7	224.756	253.486	0.173547	0.629206	0.217832
Trpc3	702.367	695.195	-0.0148082	0.972682	0.874987
Man1a	505.713	524.026	0.0513203	0.930136	0.729693
Smurf2	927.072	939.626	0.0194049	0.956118	0.820815
Brf2	233.006	228.931	-0.0254506	0.968403	0.860623
Tes	67.2195	49.1526	-0.451613	0.404509	0.0891545
Wdr26	3218.05	3329.88	0.0492838	0.830574	0.435279
Ammecr1l	1106.57	1081.06	-0.0336397	0.911887	0.68712
Dip2a	3350.49	3778.88	0.173587	0.229416	0.0329266
Cetn4	245.03	191.348	-0.35676	0.131464	0.012871
Tceal9	1967.86	1844.85	-0.0931235	0.679033	0.258981
Tmc7	923.787	936.971	0.0204444	0.959791	0.833727
Zw10	661.304	674.939	0.0294431	0.940526	0.760228
Prph	157.143	153.242	-0.036267	0.970546	0.867845
Golt1a	0.168493	0.163468	-0.0436802	0.8868	0.614551
Zfp1	346.223	368.866	0.0913953	0.8357	0.44483
Sapcd2	68.7557	50.7186	-0.438965	0.357908	0.0714543
Zfp46	713.071	604.215	-0.238983	0.252782	0.0389629
Fam19a3	9.86555	10.101	0.0340252	0.987836	0.924165
Smim12	962.492	810.734	-0.247546	0.155609	0.0169902
2810408A11Rik	8.21056	5.5106	-0.57527	0.418477	0.0944847
Ddx47	1224.97	1149.06	-0.0922912	0.700493	0.280011
Il23r	2.4028	2.25102	-0.0941365	0.939357	0.750566
Supt5	3943.14	4193.64	0.0888557	0.512945	0.142765
Usp14	3986.27	4356.75	0.128213	0.290001	0.0494696
Hist1h2ap	44.6026	24.7536	-0.849487	0.09602	0.00776951
Lmo7	678.44	584.384	-0.215304	0.491964	0.131089
Haghl	2073.43	1844.82	-0.168536	0.1395	0.0143011
Shisa3	52.6668	40.0775	-0.394101	0.568099	0.175761
Mcpt4	2.33058	1.68645	-0.466699	0.400949	0.0876413
Tbc1d2	100.389	102.152	0.025114	0.979996	0.898717
Pappa2	42.7589	50.9395	0.252561	0.760592	0.351737
Baz2b	1283.25	1363.16	0.0871541	0.798038	0.3916
Blvra	528.157	454.41	-0.216973	0.392251	0.0841412
Tspan3	8635.35	7684.93	-0.168221	0.09602	0.00777214
Mcm3ap	1440.54	1391.63	-0.0498275	0.885198	0.547346
Trip11	697.822	815.838	0.225424	0.393507	0.0849487
Palb2	36.9798	33.0094	-0.163861	0.8868	0.578944
Gtpbp3	489.958	449.935	-0.12294	0.705677	0.286569
Gvin1	190.755	223.741	0.230107	0.852001	0.49145
Tmem161a	809.659	785.694	-0.043347	0.88821	0.628119
Smg5	2687.52	2777.73	0.0476333	0.848469	0.468154
Lrch4	1037.09	1014.14	-0.0322844	0.924215	0.717155
Lyz1	18.996	18.6013	-0.030289	0.989823	0.928499
Nova1	3893.4	4128.24	0.0844958	0.658675	0.242396
Lrrc63	2.62928	2.38132	-0.142901	0.891758	0.638467
Zdhhc15	283.665	213.397	-0.410649	0.0977899	0.00806901
Fgd4	689.824	782.029	0.180992	0.403407	0.088645
Mup6	2.38668	2.60972	0.128889	0.90494	0.669214
Amelx	0.33407	0.334062	-3.59951e-05	0.999944	0.999767
Abcc12	14.0872	15.209	0.110546	0.939255	0.748763
Wdr7	5454.38	6357.3	0.220999	0.028698	0.00116294
AY358078	0.749361	0.898864	0.262442	0.588466	0.189995
Tnfrsf21	2426.69	2582	0.0894987	0.686311	0.266515
Fam184a	713.328	757.791	0.0872354	0.77317	0.364038
Cd83	1632.55	1297.26	-0.331663	0.0467772	0.00245621
Dnajc25	68.002	58.8877	-0.207609	0.813643	0.411998
Nkapl	12.8023	18.846	0.557856	0.446307	0.106664
H13	2722.71	2875.58	0.0788108	0.682976	0.262058
Fat4	453.168	445.03	-0.0261457	0.955906	0.81972
Manea	1273.08	1327.89	0.0608139	0.83247	0.439626
Cactin	714.304	773.213	0.114328	0.631078	0.219172
Necab2	2872.29	2796.13	-0.0387725	0.903658	0.666838
Ubl5	1928.01	1619.02	-0.251989	0.064943	0.00408848
Zdhhc3	2383.03	2265.37	-0.0730517	0.730707	0.313085
Cybrd1	188.152	192.656	0.0341344	0.963856	0.846674
Smim19	850.737	886.782	0.059867	0.8868	0.551361
Rhox4a	1.9595	1.68877	-0.21451	0.808454	0.407035
Gprc5d	5.18815	3.78948	-0.453223	0.558207	0.169128
Nup93	417.15	454.42	0.12346	0.691685	0.271321
Ripor1	2414.25	2555.35	0.0819456	0.703851	0.284842
Gdf1	2998.05	2993.06	-0.00240252	0.999944	0.970203
Haus6	262.16	264.806	0.0144904	0.985041	0.916076
Kcnip1	1489.46	1609.44	0.11177	0.498857	0.134857
Hmmr	67.566	88.8993	0.395874	0.394898	0.0854636
Ptcd2	848.727	707.829	-0.261901	0.060387	0.00362872
Wnk3	1429.82	1710.2	0.258331	0.059851	0.00357836
Vmn1r63	0.520901	0.479451	-0.119626	0.799205	0.393836
Snrpc	535.049	532.062	-0.00807621	0.998061	0.950645
Fgf5	27.1949	33.9021	0.318039	0.724283	0.30336
Slc37a3	1126.49	1154.37	0.0352767	0.89973	0.656163
Sox3	94.1589	116.407	0.306003	0.472374	0.119533
Mettl6	289.656	236.868	-0.290255	0.224329	0.0316564
Guca1b	11.3184	10.3695	-0.126313	0.926928	0.723742
Rsl24d1	841.784	755.82	-0.155407	0.506431	0.139489
Ednrb	2582.47	2108.17	-0.29276	0.00279324	4.19055e-05
Fus	4791.99	4434.75	-0.111773	0.614642	0.207135
4833427G06Rik	11.8234	11.2051	-0.077497	0.958521	0.828158
Zfp26	522.655	507.273	-0.0430987	0.914975	0.696132
Med14	2228.49	2415.36	0.11617	0.414913	0.0931403
Sec16b	19.1001	20.303	0.0881168	0.947773	0.793102
4930505A04Rik	4.0759	2.95355	-0.46467	0.52969	0.152214
Pxk	1645.27	1655.01	0.00851295	0.982711	0.907679
Apof	6.25141	4.99122	-0.324789	0.720739	0.300097
Map7d1	8140.66	7916.93	-0.0402056	0.85319	0.49312
Atp7a	388.556	478.723	0.301069	0.0847573	0.00629663
Tmx3	1932.07	1807.07	-0.0964915	0.567445	0.175163
Ahnak	2003.82	1889.39	-0.0848283	0.839131	0.454364
Prdx4	398.337	308.642	-0.368056	0.0582612	0.00342773
Mcph1	356.044	361.532	0.0220685	0.970223	0.866179
Dnah8	35.2609	37.2662	0.0797976	0.947448	0.791304
H1fnt	0.173005	0.167726	-0.0447049	0.8868	0.610321
Tnfsf13	52.8268	45.8703	-0.203711	0.851052	0.48871
2810474O19Rik	418.132	421.749	0.0124257	0.983512	0.910978
Sema4d	1682.6	1655.53	-0.0234007	0.947692	0.79234
Rpf1	276.379	275.656	-0.00377877	0.999944	0.978762
Lhfpl2	676.45	677.516	0.00227196	0.999944	0.982044
Harbi1	177.478	161.558	-0.135582	0.830574	0.436494
Zfp719	440.274	461.512	0.0679644	0.872898	0.52704
Zfp866	819.499	831.695	0.0213116	0.957021	0.822058
Myzap	31.4475	33.1292	0.0751562	0.952359	0.806334
Daam1	2341.91	2320.03	-0.0135444	0.970955	0.869321
Clic1	198.913	172.94	-0.201868	0.654828	0.239234
Fgd3	261.508	251.51	-0.0562404	0.911153	0.685909
Glipr1l1	1.83628	1.4977	-0.294039	0.684719	0.264149
Rbak	317.112	311.388	-0.026277	0.967219	0.857447
Ncoa4	2834.71	3080.45	0.119938	0.373266	0.0771732
Myrfl	3.15516	3.22829	0.0330582	0.984079	0.91253
Col1a1	825.147	440.356	-0.90598	0.0755381	0.00516683
Gm7827	153.015	202.935	0.407346	0.340429	0.0655625
Sars2	404.752	353.747	-0.194322	0.460527	0.113974
Ndufa8	2283.04	1894.6	-0.269063	0.028698	0.00116884
Ap2a2	6712.53	7288.28	0.118722	0.243197	0.0362066
Vapa	3389.93	3379.85	-0.0042974	0.995436	0.944353
Zscan4c	0.49758	0.5145	0.048244	0.940526	0.759013
Sidt1	710.963	733.702	0.0454189	0.901027	0.659311
Dlgap1	4992.79	5421.65	0.118886	0.616713	0.208617
Zbtb12	174.779	200.559	0.198496	0.604581	0.200256
Acvrl1	511.844	471.096	-0.119682	0.756568	0.342715
Plekhs1	6.84675	7.50901	0.133202	0.919261	0.705532
Hormad1	0.348997	0.325185	-0.101954	0.830526	0.43397
Cphx1	1.19818	1.16598	-0.039301	0.965059	0.849731
AB124611	12.1036	8.93389	-0.438082	0.631093	0.219236
Dag1	3630.62	3565.18	-0.0262424	0.915781	0.697645
4930503L19Rik	174.821	183.273	0.0681129	0.913512	0.693791
S100b	4048.93	4271.64	0.0772509	0.750244	0.334414
Znhit6	331.906	375.465	0.177903	0.543139	0.160223
AI464131	1268.06	1298.68	0.034423	0.897113	0.6511
Cd59a	815.096	551.105	-0.564641	0.00176935	2.2676e-05
Igf2bp2	17.8472	10.5711	-0.755562	0.223478	0.0312543
Renbp	103.097	116.011	0.170251	0.786972	0.37852
Zfp266	1144.79	1069.25	-0.0984892	0.67715	0.256829
Fbxw15	7.58585	14.673	0.951781	0.0936889	0.00744951
Abcc3	67.6382	75.1921	0.152744	0.861582	0.506084
Cavin1	815.525	832.787	0.0302189	0.95524	0.816181
Ms4a18	0.323915	0.347435	0.101126	0.830574	0.43681
Tnfaip6	376.063	405.423	0.108451	0.786238	0.377562
Zfp784	209.886	193.412	-0.117929	0.830526	0.430958
Hps1	387.749	337.375	-0.200767	0.456168	0.111939
Cbx5	5094.44	6013.81	0.239354	0.00678648	0.000144802
Cystm1	405.249	431.588	0.0908482	0.838863	0.453482
Fam107a	9447.37	8475.47	-0.156619	0.438096	0.10343
2610301B20Rik	1033.15	1073.94	0.0558539	0.865613	0.512856
Akap14	19.0581	21.8977	0.20038	0.880298	0.540104
Gm6904	2.10976	1.90369	-0.148277	0.8868	0.563221
Kcnc2	4697.84	5119.78	0.124085	0.340429	0.0655244
Eef1akmt4	26.7412	21.8446	-0.291784	0.781453	0.371781
Gria2	9254.46	9465.07	0.0324642	0.910111	0.681626
Cbx1	397.822	392.234	-0.020408	0.968045	0.859068
Ltn1	1718.31	1814.39	0.0784989	0.69851	0.27883
Evx1	20.8347	24.6591	0.243128	0.848469	0.479606
Arhgef12	6705.94	7278.24	0.118151	0.347367	0.0679022
Rasgrf1	18363.1	21710.5	0.241582	0.00282416	4.28402e-05
Dnm3	9565.31	11470.4	0.262037	0.0121612	0.000331111
Ankrd24	1814.94	1546.69	-0.230738	0.100403	0.00843018
Hbp1	1119.95	1062.33	-0.0761923	0.757242	0.345465
Gimap8	65.3943	70.2384	0.103097	0.902265	0.661906
Ptcra	20.6337	21.5952	0.065708	0.960848	0.839281
Nuak1	1106.83	1284.33	0.214587	0.0864672	0.00652936
Osbpl7	862.702	994.501	0.205111	0.18468	0.0225732
Hist1h2br	8.0174	5.68656	-0.495577	0.549358	0.163223
Sarm1	940.013	915.567	-0.0380151	0.912214	0.688658
1110034G24Rik	210.861	144.918	-0.541056	0.0555476	0.00318526
Xkrx	75.471	61.985	-0.284003	0.653082	0.23729
Satb1	1117.44	1035.83	-0.109422	0.611327	0.204623
Ucn2	2.78991	2.86662	0.0391323	0.980634	0.900526
Duoxa1	0.887419	0.796122	-0.156626	0.83247	0.439871
Nfkbib	647.248	656.034	0.019452	0.969191	0.86409
Prop1	0.348205	0.324487	-0.101778	0.830526	0.434391
Parva	2789.91	3020.39	0.114515	0.47628	0.122008
D5Ertd577e	1.0599	1.25497	0.243723	0.702643	0.283644
Dgcr14	721.154	681.288	-0.0820437	0.828948	0.429011
Cep250	1458.65	1508.08	0.0480743	0.895839	0.648314
Tmsb15l	98.2673	72.338	-0.441959	0.278652	0.0464188
Grin3b	60.3339	72.2439	0.259906	0.710379	0.290554
Epn2	2830.89	2888.7	0.0291676	0.895216	0.646155
Sgpl1	916.829	955.893	0.0601972	0.849071	0.482721
Urm1	1274.03	983.714	-0.373092	0.00442176	7.78834e-05
Il27ra	7.53403	7.79163	0.0485033	0.977013	0.891276
Ppp1r9a	5113.82	5771.12	0.174448	0.245828	0.0369232
Defa22	0.165764	0.170904	0.0440604	0.8868	0.613568
Ptrhd1	255.978	260.8	0.0269218	0.96177	0.841754
Pcdh1	1561.62	1734.39	0.151383	0.417125	0.0939384
Htr5b	84.1459	90.3221	0.102186	0.891839	0.639387
Pga5	0.173005	0.167726	-0.0447049	0.8868	0.610321
Slc26a7	13.9715	13.9355	-0.00372378	0.999944	0.99155
Garem2	930.15	749.503	-0.311529	0.0118979	0.000320902
Cacng1	4.33915	4.31986	-0.0064267	0.999944	0.984894
Pdss1	186.337	172.67	-0.109894	0.858946	0.500897
Pkp2	277.999	304.383	0.13081	0.848469	0.473955
Ap1s3	253.091	327.611	0.372325	0.0798563	0.00564856
Slc39a13	975.952	867.114	-0.170588	0.260568	0.0410897
Nicn1	2541.57	2591.66	0.0281541	0.909985	0.679973
Ppargc1a	1783.68	1740.5	-0.0353603	0.902366	0.662137
Abhd1	42.8306	39.2313	-0.126635	0.897882	0.652741
Hecw1	2113.32	2158.71	0.0306582	0.913481	0.693685
2210408I21Rik	232.329	246.812	0.0872421	0.8868	0.551206
Otog	3.76773	3.2591	-0.209221	0.868867	0.520366
BC052040	293.867	301.279	0.0359355	0.947692	0.792452
Ets1	312.641	311.418	-0.00565476	0.999944	0.969783
Nsun4	402.083	428.196	0.0907788	0.848469	0.471175
Rubcnl	21.5426	28.5578	0.406692	0.625535	0.215151
Ttf1	409.882	359.546	-0.189033	0.498857	0.134991
Mmd2	3722.14	2905.53	-0.357332	0.00254433	3.60507e-05
Tmem164	936.466	854.626	-0.131934	0.516719	0.144899
Rpp14	591.593	533.018	-0.150421	0.719143	0.298494
Nudt9	1407.94	1359.29	-0.0507385	0.8868	0.556167
Fam151b	124.148	116.095	-0.0967588	0.888442	0.629599
Gm17660	3.87991	4.41135	0.185197	0.8868	0.581692
Dap3	1722.38	1676.99	-0.0385294	0.8868	0.596834
Arel1	2508.5	2437.31	-0.0415347	0.8868	0.620662
Tmem131l	392.576	381.099	-0.0428058	0.933061	0.736422
Zfp937	576.554	653.797	0.181387	0.312733	0.0565299
Pfn3	0.494236	0.508579	0.0412711	0.942655	0.775515
Ebpl	330.47	278.02	-0.249331	0.332216	0.0625626
Etv3	774.898	885.982	0.193272	0.251269	0.0386041
1700113H08Rik	0.348997	0.325185	-0.101954	0.830526	0.43397
Ppp6r2	2751.57	2802.6	0.0265138	0.90517	0.670793
Ppp3r2	15.3715	16.2398	0.0792775	0.955487	0.818417
Tmem170b	2024.63	2215.45	0.129942	0.392672	0.0844904
Gm5150	0.169259	0.164191	-0.0438547	0.8868	0.613826
Bcan	10489.9	10211.5	-0.0388026	0.848066	0.465598
Ccser2	3214.78	3326.47	0.0492731	0.85062	0.485284
Ghrh	53.2606	61.6772	0.211668	0.799205	0.39304
Fgf17	20.0944	34.3795	0.774755	0.133429	0.0131923
Csnk2a2	785.952	850.009	0.113037	0.596632	0.195496
Scamp3	1368.65	1411.36	0.0443358	0.8868	0.561533
Tmem163	1352.85	1371.26	0.019496	0.954098	0.812758
Dapl1	7.0031	6.23188	-0.168327	0.887236	0.622895
Cnbp	5217.61	4731.35	-0.141137	0.273653	0.0448623
Bace2	142.863	124.382	-0.199852	0.697187	0.277174
Lrmda	7.82382	16.5809	1.08358	0.0452695	0.0023544
Zfp14	409.799	397.003	-0.045768	0.918837	0.703758
Naip6	23.3168	23.9849	0.04076	0.980413	0.899538
Snx22	572.553	557.635	-0.0380884	0.930161	0.73039
44447	5790.19	6559.75	0.180031	0.030467	0.00127941
Slc6a6	3856.83	3922.68	0.0244231	0.912214	0.68813
St8sia1	2156.61	2553.68	0.243808	0.0622037	0.00380543
Nvl	2225.12	2271.66	0.0298669	0.917279	0.70021
Acsm3	2.35356	2.01634	-0.223104	0.830526	0.431733
Ccnyl1	452.058	384.559	-0.233302	0.279865	0.0469163
Mgat1	1649.21	1672.05	0.0198496	0.94841	0.795006
Tmem17	207.84	157.858	-0.396847	0.13533	0.0135088
Ctcfl	161.149	135.226	-0.253028	0.535025	0.155035
Tmem211	3.15025	4.08903	0.376293	0.658759	0.24261
Gsx1	24.5539	28.7936	0.2298	0.848066	0.46594
Bri3	1011.88	803.472	-0.332714	0.120121	0.0110552
1810062G17Rik	5.51928	4.48316	-0.299964	0.793441	0.386029
Ppp2r2a	2378.6	2804.19	0.23747	0.00703706	0.000154059
Fignl1	18.0809	19.1524	0.083056	0.952359	0.807423
Dnajb1	1582.69	1750.28	0.145201	0.392468	0.0842593
Mgst3	1561.71	1273.52	-0.294303	0.0574352	0.00334137
Tbp	460.688	460.585	-0.000323268	0.999944	0.997746
Uts2b	0.173005	0.167726	-0.0447049	0.8868	0.610321
Gipr	19.1217	28.4534	0.573386	0.357061	0.0710868
Rab5b	5001.58	5260.18	0.0727286	0.662539	0.244738
Tpgs1	850.915	757.682	-0.167422	0.57001	0.177047
Ptpru	1554.83	1660.46	0.0948253	0.714744	0.293769
Zfp870	326.963	303.324	-0.108267	0.807159	0.405075
Sar1a	2629.72	2649.11	0.0105994	0.972471	0.873574
Haus8	293.887	257.823	-0.18888	0.542832	0.159938
Plekha5	1109.73	1120.57	0.0140172	0.973959	0.878928
Rcan2	11785.1	14127.8	0.261578	0.00176935	2.28853e-05
Zfp830	306.063	286.306	-0.0962698	0.837316	0.450418
Acpp	11.5795	13.6637	0.238773	0.859148	0.501765
Gtsf1	0.652675	0.68929	0.0787465	0.888185	0.625297
Clasrp	1588.48	1659.1	0.0627532	0.84239	0.458149
Ubr2	3004.21	3159.77	0.0728323	0.703851	0.285006
Cd8a	5.86338	7.06116	0.268173	0.836615	0.446721
Scarb2	5008.82	5590.38	0.158475	0.114102	0.0102506
2410089E03Rik	2380.12	2491.87	0.066196	0.83247	0.439117
Oxsr1	1736.54	1911.5	0.138487	0.446499	0.106979
Krtap12-1	0.165764	0.170904	0.0440604	0.8868	0.613568
Ntmt1	449.278	372.755	-0.269382	0.254065	0.0394573
Kcnh3	222.884	205.094	-0.120008	0.930422	0.731327
Prr14l	1575.98	1592.1	0.0146797	0.965218	0.850761
Tet3	1380.97	1354.66	-0.0277559	0.930161	0.730348
Dok3	168.825	171.209	0.0202379	0.981391	0.902858
Far2	1020.48	1100.49	0.108895	0.5939	0.193657
Fbln7	86.5154	72.8848	-0.247338	0.711471	0.291754
Slc7a11	1517.06	1304.76	-0.217492	0.258415	0.0406067
Tlcd2	4.52516	3.78241	-0.258661	0.830526	0.433311
Kctd9	840.673	998.733	0.248555	0.173823	0.0204276
Zfp982	84.4759	92.4215	0.129689	0.887185	0.62271
Cacna1h	2180.97	2017.22	-0.112601	0.564009	0.172584
Dgkb	1654.23	2038.65	0.30145	0.0231156	0.000829849
Mkrn3	27.9575	22.7864	-0.295065	0.759952	0.349104
Nipsnap3b	258.959	226.788	-0.191379	0.549575	0.163442
Tmem237	556.599	572.866	0.0415591	0.920691	0.709775
Rgs3	2313.89	2515.31	0.120418	0.473615	0.120761
Pcdhb5	121.168	179.95	0.570584	0.037955	0.00178077
Fam163b	1922.22	1776.77	-0.113511	0.8868	0.584347
Hsd17b4	1945.12	1963.01	0.0132081	0.96251	0.843781
LOC101055864	0.173005	0.167726	-0.0447049	0.8868	0.610321
Slc44a3	5.13414	6.10574	0.250044	0.848469	0.471013
Cd209b	4.21191	4.768	0.178908	0.8868	0.598976
Zfp947	107.081	110.041	0.0393351	0.964477	0.84807
St6galnac2	177.023	176.45	-0.00468017	0.999944	0.97769
Rita1	530.56	478.88	-0.147852	0.629305	0.217986
Atp12a	0.312132	0.33006	0.0805714	0.851052	0.489862
Clcc1	657.826	638.428	-0.0431822	0.904064	0.667612
Npl	97.6019	84.8263	-0.202397	0.751066	0.335121
Cyth4	223.167	231.307	0.0516894	0.937731	0.743877
Phf2	1865.2	1978.54	0.0851051	0.633406	0.220427
Olfr324	1.3903	1.28975	-0.108294	0.903454	0.666416
Wisp1	23.728	23.4811	-0.0150928	0.999944	0.962376
Gper1	119.384	105.011	-0.185064	0.743732	0.32751
Fscn2	5.7052	4.31152	-0.404082	0.648077	0.231114
Helq	298.06	257.657	-0.210147	0.487475	0.1282
Ephb6	1619.41	1582.15	-0.0335877	0.911998	0.687508
Hist1h4j	2.39509	2.95008	0.300671	0.716302	0.295023
Amy1	895.494	715.884	-0.322958	0.0327737	0.00141314
Tmem200a	284.631	356.747	0.325807	0.146067	0.0153684
Smpd3	1275.17	1335.09	0.06625	0.859876	0.504032
Psmc3ip	43.0899	32.2302	-0.418936	0.534835	0.154743
Casp1	19.698	17.9249	-0.136084	0.910111	0.681603
Foxd2	37.7899	40.2453	0.090821	0.939105	0.74857
Dab1	1306.55	1311.32	0.00526029	0.99791	0.950207
Rps6kb2	551.113	465.35	-0.244031	0.21603	0.0296516
Zfp318	1915	1856.67	-0.0446262	0.8868	0.576597
Med16	1458.67	1483.24	0.0241052	0.939409	0.754754
Opa3	1057.66	1111.55	0.0716945	0.793014	0.385528
Magee2	311.953	363.137	0.219184	0.374514	0.0776205
Gm6460	0.164799	0.169883	0.0438294	0.8868	0.614523
Fcamr	0.338764	0.338634	-0.000555872	0.999944	0.996422
Mrpl42	1031.38	1217.18	0.238964	0.143455	0.01485
Glp1r	43.6178	57.2303	0.391861	0.585403	0.187783
Cers3	14.6879	13.402	-0.132178	0.919549	0.706393
Tmed4	1954.28	1931.38	-0.0170056	0.957437	0.823853
Trim24	984.805	931.492	-0.080294	0.775005	0.36638
Mcoln3	2.69085	2.68281	-0.00431859	0.999944	0.987543
Ints6	409.393	414.086	0.0164438	0.976827	0.890589
Txndc5	2086.94	2133.7	0.0319719	0.888185	0.627411
Slc5a10	1.91103	1.74727	-0.129251	0.887219	0.622833
Dazl	19.135	19.2154	0.00605055	0.999944	0.985494
Taf6l	286.825	304.222	0.0849544	0.876212	0.53303
Rassf8	305.419	336.291	0.13892	0.689448	0.269274
Obscn	33.5687	36.674	0.127645	0.899343	0.655253
Mgea5	4852.35	5460.97	0.170472	0.119034	0.0109066
Nagpa	262.399	313.094	0.254833	0.312174	0.0562527
Adgrg3	9.19543	10.1548	0.143179	0.912214	0.688746
Phkg2	1730.53	1444.6	-0.260545	0.0189959	0.00063537
D8Ertd738e	1244.49	1090.15	-0.191024	0.279916	0.0469403
Ak8	53.8284	65.4858	0.282814	0.671038	0.250993
1700029I15Rik	7.35951	7.92215	0.106282	0.940846	0.765307
Pias2	1875.57	2004.87	0.0961756	0.567374	0.175018
Mapkapk2	871.044	923.911	0.0850085	0.740691	0.323837
Tpd52	1784.83	1814.07	0.0234395	0.939357	0.75168
Sla	76.3808	78.6935	0.0430358	0.968425	0.860709
Ncoa1	3194.31	3623.99	0.182075	0.0797773	0.00561637
Rae1	857.382	861.563	0.00701716	0.993866	0.940634
Tmem207	2.75566	2.5878	-0.0906694	0.940846	0.766352
Pde11a	42.7125	56.0032	0.390851	0.534772	0.154664
Ace3	1.0962	1.19705	0.126966	0.8868	0.56203
Gabra6	23.097	26.7797	0.213436	0.753609	0.338218
Prdm11	47.5849	63.5313	0.416963	0.416778	0.093788
Baiap2l2	17.2594	16.4942	-0.0654231	0.964987	0.849449
Cxcr6	1.49884	1.81998	0.28007	0.702334	0.282293
Itfg2	845.376	874.534	0.048922	0.8868	0.601943
Bloc1s2	613.032	488.807	-0.326697	0.0780905	0.00539448
Rps24	9839.82	8249.73	-0.254285	0.064611	0.00403886
Hap1	14200.5	15014.1	0.0803729	0.733786	0.316429
C1ql3	1214.9	1306.37	0.104725	0.799205	0.394043
Rab34	450.803	347.598	-0.375078	0.0280744	0.00111224
Lca5	311.88	302.081	-0.0460588	0.9269	0.723566
Bola2	584.965	421.527	-0.472724	0.016993	0.000542922
Crnkl1	426.919	439.066	0.0404749	0.921838	0.712555
Hs3st4	1052.36	962.351	-0.128995	0.536726	0.155945
D630023F18Rik	145.592	105.351	-0.466734	0.138745	0.0141696
Nxt2	1246.63	1164.85	-0.0978925	0.717258	0.295904
Ugt3a2	0.173005	0.167726	-0.0447049	0.8868	0.610321
Ass1	2448.4	2606.91	0.0904985	0.57001	0.176927
Tsta3	495.841	462.951	-0.0990192	0.791689	0.382943
Mb21d2	1340.99	1297.56	-0.0474973	0.8868	0.600355
Atp1a4	0.158198	0.162898	0.0422385	0.8868	0.621183
Trpm6	109.673	100.864	-0.120791	0.882893	0.543977
Uncx	154.318	165.816	0.10367	0.888185	0.627127
Iba57	199.575	186.794	-0.0954846	0.872914	0.527477
Ercc4	950.52	1018.17	0.0991969	0.649174	0.233102
Hnrnpa3	9738.29	10945.1	0.168538	0.0371817	0.00171891
Vegfb	2362.27	2339.06	-0.014242	0.963499	0.846147
Phf21b	241.22	239.723	-0.00898019	0.999944	0.959533
Armc8	1727.31	1760.85	0.0277404	0.911865	0.687053
Ccdc92	3708.28	4065.18	0.132569	0.261428	0.0413125
Ly75	48.1167	55.6934	0.210966	0.826907	0.426939
Babam2	669.711	674.534	0.0103528	0.984268	0.914171
Abcb1b	76.0147	86.7486	0.190562	0.778469	0.369618
Amotl2	1061.63	1136.01	0.0976981	0.675498	0.254689
Tmem158	1302.28	1299.34	-0.00326837	0.999944	0.98853
BC055324	30.7297	40.1974	0.38747	0.573452	0.179642
Bckdhb	868.815	802.12	-0.115231	0.588466	0.190008
Apln	1082.78	936.467	-0.20944	0.159955	0.0178913
Mtcl1	1614.15	1726.21	0.0968329	0.590339	0.190974
Ush1g	31.139	42.609	0.452437	0.487989	0.128715
Alg5	357.697	291.517	-0.295155	0.242713	0.0360823
Rnf215	736.259	643.976	-0.193206	0.273653	0.0448474
Atp6v1e1	6203.02	5433.02	-0.191215	0.254039	0.0393988
Csf1r	2469.78	2684.12	0.120068	0.369072	0.075693
Zfp51	150.531	143.303	-0.0709901	0.925761	0.721751
Snu13	3173.04	2910.19	-0.124755	0.455204	0.111341
N4bp2	280.725	275.254	-0.0283934	0.972682	0.874852
Itm2c	17675.1	17761.6	0.00704948	0.984308	0.914465
Srsf9	420.608	410.451	-0.0352681	0.943335	0.778182
Fubp1	2992.9	3156.32	0.0766977	0.651163	0.235336
Zfp511	247.17	250.9	0.0216108	0.973745	0.877491
Tmem72	38.7385	38.1231	-0.0231014	0.993404	0.939083
Rreb1	1912.44	2054.71	0.103519	0.888442	0.629728
Usp40	610.526	560.138	-0.12427	0.624436	0.214615
Gpa33	0.173005	0.167726	-0.0447049	0.8868	0.610321
Samd11	98.8368	101.123	0.0329944	0.971727	0.871413
Plcb2	41.7954	65.4619	0.647309	0.136822	0.0137833
Poc1a	83.4227	82.1427	-0.0223079	0.985264	0.916474
Cd109	85.5301	123.704	0.532392	0.113968	0.0102081
Klc4	782.896	799.262	0.0298487	0.940733	0.761807
Gm5128	0.169259	0.164191	-0.0438547	0.8868	0.613826
Mark1	2265.62	2365.27	0.0620988	0.785649	0.37652
Gm20747	0.173005	0.167726	-0.0447049	0.8868	0.610321
Osbpl10	437.962	448.438	0.0341025	0.941835	0.771359
Gm7244	0.173005	0.167726	-0.0447049	0.8868	0.610321
Chmp1b	670.144	708.711	0.0807265	0.794749	0.387593
Abi2	3751.24	3937.49	0.0699083	0.696848	0.275766
Mmgt1	1317.61	1289.92	-0.030638	0.909848	0.67977
Cidec	1.28755	1.35457	0.0732007	0.932928	0.736151
Cwc25	512.091	478.209	-0.098761	0.755189	0.340059
Rprml	146.743	148.781	0.0198983	0.992576	0.937008
Mylpf	12.1523	11.535	-0.0752185	0.959791	0.832084
Rnaseh2c	381.152	322.593	-0.24065	0.385994	0.0817585
Scn4b	3021.3	3604.82	0.254759	0.034452	0.00151589
Sepsecs	100.142	120.13	0.262547	0.564612	0.17302
Trim63	4.21899	3.46217	-0.285222	0.797171	0.390059
Clrn1	8.84639	11.3645	0.361375	0.730247	0.311535
Rfx3	742.929	717.177	-0.0508954	0.912214	0.689647
Chad	24.6588	17.4429	-0.499461	0.509446	0.141282
Tbc1d17	1486.21	1502.03	0.0152765	0.965059	0.849876
Ythdc1	1871.61	2020.4	0.110361	0.47628	0.122007
Cdc42ep5	25.1444	25.281	0.00781659	0.999944	0.980758
Rora	6169.03	6002.47	-0.0394874	0.8868	0.561202
Spint2	829.072	827.978	-0.00190471	0.999944	0.984215
Ranbp2	2744.15	2904.05	0.081706	0.723648	0.302379
Susd1	217.705	202.397	-0.105188	0.862721	0.508303
Olfr1033	5.35065	5.31422	-0.00985608	0.999944	0.977159
Nsdhl	994.94	784.966	-0.341979	0.00816444	0.000190082
Zfp995	153.884	144.071	-0.0950646	0.8868	0.573448
Ubac2	923.563	877.19	-0.0743212	0.821277	0.421424
Gna12	2053.03	2151.3	0.0674538	0.725603	0.305795
Epha5	1516.38	1684.13	0.151375	0.477824	0.122607
Ccdc69	13.155	13.3842	0.0249102	0.995238	0.943698
Ikbkb	1083.45	1069.33	-0.0189138	0.957358	0.823099
Lap3	1148.61	1087.38	-0.0790379	0.731194	0.313735
Ier2	142.713	122.223	-0.223598	0.635293	0.221827
Bscl2	3098.72	3115.26	0.00767689	0.982142	0.906177
Zswim1	953.104	936.187	-0.0258371	0.945907	0.78537
Myo19	262.853	249.542	-0.0749755	0.8868	0.60176
Prr15	13.8259	13.9342	0.0112536	0.999944	0.974459
Cep76	225.939	223.338	-0.0167097	0.982722	0.907913
Zfp53	122.959	123.916	0.0111821	0.999599	0.955499
Uros	493.765	393.508	-0.327431	0.0714725	0.0047301
Ankrd9	313.625	268.859	-0.222189	0.520807	0.147152
Coa7	239.436	241.484	0.0122856	0.989949	0.929112
Pdxk	8613.92	8580.19	-0.00565997	0.990617	0.930289
Sdhaf3	135.278	132.25	-0.0326629	0.9659	0.8533
Awat1	0.164799	0.169883	0.0438294	0.8868	0.614523
Zfp738	417.158	433.952	0.0569417	0.8868	0.605612
Klk1b27	3.10201	2.56495	-0.274272	0.761186	0.352494
Kcna1	7338.47	7649.53	0.0598918	0.764861	0.3564
Cd300lb	1.23368	1.38067	0.162399	0.848469	0.47392
Traf7	1179.69	1088.55	-0.116004	0.506862	0.139688
Hes7	12.2565	13.7208	0.16282	0.893443	0.643106
Gm13288	3.57867	3.76286	0.0724065	0.957465	0.824118
Stom	388.077	396.325	0.0303411	0.959791	0.834796
Wfdc8	1.6606	1.65486	-0.00499205	0.999944	0.984694
Flt4	210.935	232.52	0.140559	0.755063	0.339961
Rmi1	623.363	563.334	-0.146082	0.554098	0.166137
Arvcf	1165.43	1135.89	-0.037029	0.891164	0.636446
Ltk	247.151	250.877	0.0215881	0.972669	0.874251
Ing5	374.69	396.056	0.0800066	0.851052	0.488128
Camk1g	950.691	1063.89	0.162299	0.451112	0.109413
Defb1	55.6146	84.6957	0.606825	0.116131	0.0105052
Npas4	273.742	255.379	-0.100178	0.869567	0.521991
Stard5	228.557	194.976	-0.22926	0.48795	0.128678
Zc3h8	133.547	131.258	-0.0249409	0.979851	0.898137
Psmb10	736.104	557.371	-0.401271	0.0070525	0.000154789
Fhod1	245.298	218.244	-0.168595	0.703866	0.285208
Hmgxb4	475.026	472.254	-0.00844218	0.993503	0.939353
Aig1	1561.16	1629.49	0.061802	0.813334	0.411354
Ugt8a	2189.72	1874.42	-0.224307	0.144212	0.0150005
Pilra	7.55333	6.78166	-0.155476	0.90173	0.660152
Stat1	740.206	966.137	0.384301	0.0816769	0.00589987
Cpa3	1.45502	1.20006	-0.277932	0.649393	0.233425
Tmem131	3896.57	4516.16	0.212894	0.0698134	0.00456627
Elof1	1396.71	1091.04	-0.356323	0.0248573	0.000924111
Pate4	0.164799	0.169883	0.0438294	0.8868	0.614523
Trim23	791.95	859.655	0.118347	0.561397	0.171106
BC035044	18.238	15.063	-0.275935	0.81858	0.417828
Kdm4b	1745.85	1752.67	0.0056199	0.995928	0.945128
Apoc3	11.3383	10.3123	-0.136828	0.917279	0.700256
Ephx4	244.046	230.826	-0.0803455	0.8868	0.573544
Nme1	2766.78	2779.92	0.00683122	0.987154	0.922726
Vmac	376.238	360.331	-0.0623235	0.8868	0.607976
Oser1	598.099	507.042	-0.238279	0.24915	0.037974
Magel2	958.306	1037.53	0.114595	0.799205	0.393927
Cdh18	712.735	763.768	0.0997683	0.776844	0.367602
Kdsr	820.587	778.217	-0.0764836	0.814996	0.413522
9130011E15Rik	499.189	520.281	0.0597047	0.8868	0.57847
Rab33a	434.476	333.823	-0.380196	0.0852212	0.00639266
Mpped2	597.027	575.347	-0.0533615	0.899343	0.655255
Kdelr2	769.454	772.686	0.00604808	0.996448	0.946396
Dgkg	1614.65	1817.53	0.170761	0.848066	0.466396
Amfr	4758.23	4816.69	0.0176184	0.945907	0.785498
Coq8a	874.564	816.743	-0.0986824	0.739071	0.322062
Atp9b	1651.57	1681.52	0.0259212	0.939047	0.748045
1700065D16Rik	1.04176	0.97448	-0.0963159	0.897039	0.650801
Krtap5-4	0.168493	0.163468	-0.0436802	0.8868	0.614551
Poldip2	2664.8	2341.99	-0.186295	0.149617	0.0160002
Ino80d	959.208	1034.41	0.108899	0.667339	0.248297
Asnsd1	475.323	464.844	-0.0321627	0.941424	0.769535
Ddn	2804.82	2923.53	0.0598062	0.969191	0.864124
Isl2	4.09861	3.86434	-0.084913	0.948543	0.796715
Trim8	2800.86	3068.2	0.131526	0.336257	0.0640468
Zfp458	97.2756	116.857	0.264594	0.597429	0.196041
Crtam	5.17838	6.29849	0.282505	0.800909	0.397406
Klra2	5.24689	4.73528	-0.14801	0.903034	0.664894
Sema3a	180.026	171.039	-0.073879	0.903048	0.665349
Spast	1576.77	1596.21	0.0176769	0.959791	0.832916
Ern2	45.6973	45.5624	-0.00426431	0.999944	0.988712
Gsdmc	0.337794	0.337618	-0.000750379	0.999944	0.995165
Kansl1	2642.91	2946.86	0.157051	0.168442	0.0194208
Slc35c1	452.655	460.446	0.0246217	0.957358	0.822876
Rpl7a	5924.92	5168.1	-0.197164	0.257575	0.0403601
Tmprss5	51.3825	63.179	0.298167	0.678269	0.25753
Mettl16	564.443	661.82	0.22961	0.167153	0.0191717
Tcp11	28.6988	31.9487	0.154766	0.8868	0.610995
Zfp874a	385.98	338.932	-0.18753	0.490989	0.13033
Pank4	1034.28	1071.29	0.0507219	0.873838	0.528385
Alg9	622.467	599.707	-0.0537389	0.895324	0.646605
Ankrd33b	132.32	148.858	0.169906	0.82777	0.42789
Csrp3	1.03394	0.976511	-0.0824385	0.909163	0.67852
Klhl33	112.61	111.719	-0.0114559	0.999548	0.955075
Msantd3	229.804	218.845	-0.0704979	0.8868	0.616497
Ago1	2795.77	2924.24	0.0648135	0.742717	0.326768
Tgfb2	561.772	555.884	-0.0152001	0.979996	0.898777
Imp4	382.241	427.459	0.161303	0.549243	0.163091
Paqr8	7862.16	7991	0.0234502	0.903454	0.666458
Rundc1	927.272	1046.16	0.174041	0.23749	0.0346764
Olfr556	0.169259	0.164191	-0.0438547	0.8868	0.613826
Spa17	93.5813	87.3993	-0.0985979	0.891688	0.637104
Ces1f	0.165764	0.170904	0.0440604	0.8868	0.613568
Corin	26.4662	32.6225	0.301716	0.781483	0.372091
Vps41	4723.4	5135.81	0.120767	0.266729	0.0429357
Polr1c	606.951	480.296	-0.337655	0.0714725	0.00473783
Map3k11	942.794	972.665	0.0450007	0.8868	0.591169
Anapc15	197.504	175.71	-0.168688	0.701412	0.280811
Cmtm6	601.794	607.733	0.0141679	0.976151	0.885925
Ormdl3	1420.91	1485.57	0.0641978	0.836671	0.446994
Izumo4	510.709	433.639	-0.236006	0.21429	0.029322
Prkar2b	1600.16	1548.71	-0.0471491	0.885978	0.548366
Olfr267	1.00011	0.998478	-0.00235641	0.999944	0.991854
Greb1	118.036	150.388	0.349457	0.395695	0.085858
Gmfg	15.0245	14.6819	-0.0332697	0.987449	0.923332
Zfp991	140.083	125.872	-0.154322	0.787723	0.379354
Klhl41	46.8504	43.1528	-0.118605	0.902683	0.663233
Mars2	163.35	200.235	0.293733	0.326082	0.0605346
Mctp1	548.222	517.335	-0.0836625	0.874922	0.530425
Sowaha	686.243	680.615	-0.0118787	0.999944	0.964567
Eif5a2	2805.04	3094.81	0.14183	0.304204	0.053831
Mrps23	970.654	697.269	-0.477241	0.00150114	1.78451e-05
Pxn	1249.53	1156.11	-0.112107	0.513753	0.143172
Zranb3	147.905	170.784	0.207504	0.613257	0.205782
Irs4	1074.4	1374.91	0.355811	0.037955	0.00178207
Ranbp3	2237.75	2302.48	0.0411341	0.8868	0.585457
Tbc1d9	3548.41	3885.6	0.130963	0.40201	0.0880767
Fbxo48	8.85359	9.12092	0.0429166	0.981623	0.903984
Stra6l	3.10964	2.93984	-0.081012	0.947043	0.788595
Armcx2	2880.47	3297.9	0.195241	0.0756793	0.00519268
Lmnb2	617.08	640.924	0.0546961	0.8868	0.571731
Snapc1	645.548	746.248	0.20913	0.206179	0.0276212
Bmpr1a	1785.51	1751.71	-0.0275669	0.924867	0.719212
Socs6	469.414	529.853	0.174731	0.48795	0.128466
Vmn1r212	0.32743	0.327117	-0.00138233	0.999944	0.990987
Nat2	31.4363	29.1391	-0.109476	0.925301	0.720313
Atic	986.624	1091.86	0.146221	0.394497	0.0852913
Slc14a1	523.415	523.25	-0.000457359	0.999944	0.996878
Slc25a21	21.6737	25.646	0.242789	0.844274	0.460441
Mbd4	247.467	231.5	-0.0962231	0.851096	0.490171
Pde7a	732.663	692.884	-0.0805351	0.815679	0.414343
Slc52a3	107.155	91.5499	-0.227075	0.734094	0.317113
Eif5	7200.77	7282.4	0.0162624	0.947877	0.79378
2700097O09Rik	93.3865	95.8235	0.0371644	0.965947	0.854249
Lancl2	1778.07	1793.13	0.0121686	0.970263	0.866851
Grrp1	108.984	114.796	0.0749592	0.925374	0.720987
Sirt6	570.396	505.891	-0.173137	0.416778	0.0937884
Itih2	214.403	165.381	-0.374532	0.703851	0.284898
Zfp697	207.845	231.273	0.154086	0.740182	0.323349
Bmf	165.949	107.695	-0.623785	0.0336544	0.00146608
Ptpn6	81.5604	104.9	0.363076	0.375083	0.0778219
Lhx9	820.958	834.516	0.0236304	0.970955	0.869116
1700094D03Rik	376.848	357.468	-0.0761686	0.885814	0.548115
Galk2	588.658	591.868	0.00784415	0.993215	0.938193
Shc1	507.509	440.784	-0.203363	0.371846	0.0765923
Tmc6	123.94	157.133	0.342347	0.302463	0.05336
Sel1l3	1225.41	1104.72	-0.149584	0.333789	0.0632079
Tdrd7	1107.26	1101.2	-0.0079146	0.986525	0.920124
Rab27a	353.437	373.967	0.0814603	0.85319	0.493482
Kcnk18	1.61118	2.02526	0.329987	0.636419	0.22289
Afmid	183.146	177.354	-0.046366	0.944782	0.783038
Ankrd53	15.1748	17.3587	0.193984	0.8868	0.579761
Banp	604.785	678.97	0.166926	0.437449	0.103154
Apba2	3908.18	3959.07	0.0186668	0.941835	0.770987
Sh3gl2	6283.31	7215.52	0.199579	0.06326	0.00390348
3110035E14Rik	750.114	724.521	-0.0500822	0.922355	0.713663
Zfp831	150.454	176.704	0.232016	0.677546	0.257096
Ssc5d	121.439	85.9607	-0.498485	0.133429	0.0131989
F10	0.671181	0.670875	-0.000659348	0.999944	0.996961
Foxl2	55.4631	39.027	-0.507058	0.342423	0.0662703
Camk2a	19009.1	19187.4	0.0134728	0.999944	0.958699
Chp2	7.00226	7.94962	0.183066	0.8868	0.605286
Kif20a	25.3478	23.1924	-0.128206	0.912805	0.690999
Aldh1a7	34.705	36.2111	0.061289	0.958555	0.829768
Zfp691	164.625	140.099	-0.232732	0.549358	0.163167
Tdrd5	109.029	100.792	-0.113331	0.8868	0.588734
Mrpl30	949.822	856.13	-0.149827	0.493193	0.13204
Rhoh	17.0023	15.6307	-0.121341	0.927372	0.724456
Cwc27	348.143	380.496	0.128201	0.691685	0.271093
Dact1	191.265	172.916	-0.145505	0.807278	0.405276
Krt18	47.8691	40.3746	-0.245644	0.819416	0.419156
Hlf	5247.06	5484.25	0.0637859	0.756118	0.342284
Slc1a6	558.506	564.134	0.0144645	0.976816	0.890177
Denr	1188	1169.64	-0.0224759	0.947115	0.789228
Nudt15	128.346	123.581	-0.0545804	0.940846	0.765225
Dtl	6.12675	5.48688	-0.159135	0.892935	0.64211
Slfn14	0.689301	0.64623	-0.0930879	0.8868	0.59458
Sec61g	723.544	569.49	-0.345409	0.0593655	0.00352624
B4galnt4	2038.96	1917.38	-0.0887002	0.653907	0.237924
Cpne5	1511.42	1253.08	-0.27042	0.0598588	0.00358215
Gm15127	0.326883	0.346452	0.0838827	0.848469	0.480648
Ackr4	6.59931	6.98226	0.0813782	0.955487	0.817984
Shank3	8365.74	8286.64	-0.0137051	0.976267	0.887846
Cdh7	427.862	427.254	-0.00205038	0.999944	0.986607
Xlr4c	1.86049	1.80697	-0.042108	0.970552	0.868142
Canx	11869.2	12343.6	0.0565339	0.76038	0.350101
Pcna	991.313	994.904	0.00521604	0.999944	0.960097
Pdlim3	77.9194	74.4871	-0.0649933	0.944782	0.78304
Akr1c12	0.168493	0.163468	-0.0436802	0.8868	0.614551
Aggf1	1438.79	1491.4	0.0518045	0.861005	0.505469
Slu7	1875.61	1880.89	0.00405819	0.99934	0.954306
Eef1b2	3200.7	2560.18	-0.322143	0.0113565	0.000299104
Sprr2a1	2.14244	2.19769	0.036728	0.978428	0.894866
Mien1	1366.04	924.178	-0.56376	6.17564e-05	3.30687e-07
Lfng	1343.47	1166.99	-0.203174	0.146744	0.0154841
Cd302	286.618	270.762	-0.0821019	0.8868	0.557498
Zar1l	0.49758	0.5145	0.048244	0.940526	0.759013
Tbc1d14	1851.07	1750.06	-0.0809577	0.702334	0.282738
St3gal5	2459.49	2605.25	0.083063	0.614855	0.207455
Sirt7	749.722	653.246	-0.198728	0.221451	0.0307254
Cbr1	1468.7	1264.46	-0.216024	0.163253	0.0183978
Impdh2	1130.94	1042.32	-0.117722	0.617829	0.209483
Chst12	756.184	845.371	0.160847	0.375083	0.0777977
Gtf3c4	1405.46	1446.87	0.0418948	0.8868	0.572674
Lysmd3	206.274	207.298	0.00714084	0.999944	0.961487
Gm13212	16.2912	12.4115	-0.392424	0.678291	0.257858
Zfp595	81.1405	87.705	0.112237	0.891049	0.636166
Spin2c	153.6	174.573	0.184655	0.702563	0.28357
Chmp6	590.395	546.461	-0.111562	0.701575	0.281539
Nat10	945.519	918.296	-0.0421485	0.8868	0.616312
Wipi1	435.322	393.67	-0.145097	0.613514	0.206362
Camk2g	7034.1	6607.47	-0.0902692	0.657796	0.241488
Cd79a	12.3477	13.1444	0.0902066	0.948992	0.799107
Col28a1	19.8669	20.1301	0.0189907	0.999256	0.95394
Ppp1r12b	454.107	469.726	0.0487848	0.911959	0.687327
Rps10	5511.24	4735.01	-0.219009	0.242475	0.0359604
BC048403	286.446	328.758	0.19876	0.469588	0.118607
Gdap1l1	2268.93	2341.42	0.0453664	0.860986	0.505281
Sppl2c	0.325003	0.344361	0.0834684	0.848469	0.481787
Tmem183a	1663.73	1528.77	-0.122056	0.508477	0.140812
Wac	3167.33	3453.57	0.12482	0.314567	0.0571558
Ift27	539.998	457.48	-0.239245	0.300705	0.0529218
Zkscan6	281.148	315.646	0.166976	0.636626	0.223175
Ube2cbp	58.0049	62.6498	0.111136	0.904735	0.66861
Grb10	3775.72	4329.98	0.197606	0.100558	0.00845669
Tmc3	53.634	53.625	-0.000242918	0.999944	0.999222
Fam189b	1242.13	1257.61	0.0178682	0.958555	0.828602
Fam204a	446.015	432.45	-0.0445578	0.920281	0.707458
Ccdc153	125.543	119.878	-0.066615	0.933061	0.73693
Mus81	454.147	391.887	-0.212722	0.36168	0.0728119
Gnpat	1622.43	1623.38	0.000836852	0.999944	0.990756
Olfr1512	0.676716	0.676095	-0.00132368	0.999944	0.993914
Cfap61	16.9576	17.4694	0.0428971	0.980634	0.900694
Slc25a25	2376.83	2492.52	0.0685638	0.734094	0.317426
Rmdn1	228.212	221.987	-0.0398968	0.946232	0.787238
Vil1	41.0915	39.9464	-0.0407749	0.976816	0.889946
En2	230.063	243.959	0.0846138	0.952359	0.806926
Tedc1	37.628	43.6236	0.213302	0.837197	0.450116
Zxdc	750.785	758.591	0.0149225	0.973959	0.879829
Ggcx	481.436	453.398	-0.0865662	0.837947	0.452287
Pik3cd	905.742	927.025	0.0335074	0.930027	0.729211
Lyrm2	363.605	294.29	-0.305136	0.139117	0.0142268
Lars2	579.138	601.402	0.0544245	0.8868	0.582037
Ly96	10.0718	10.1857	0.0162119	0.999944	0.963823
Got1l1	41.797	30.3904	-0.459783	0.464981	0.116006
Mpi	1343.35	1258.5	-0.0941317	0.704683	0.285836
Clcf1	19.8247	27.2802	0.460553	0.528278	0.151436
Rab11fip3	3454.05	3626.4	0.0702466	0.729522	0.31018
Rnase1	38.9792	33.7334	-0.208526	0.845264	0.461356
Slc27a3	261.859	256.783	-0.0282406	0.95977	0.831831
Cst7	3.28592	5.67974	0.789528	0.135707	0.0135956
Phf14	756.655	730.513	-0.0507259	0.8868	0.595689
Med28	1263.03	1155.24	-0.128696	0.503473	0.137415
Ppp2r2b	2396.21	2387.23	-0.00541984	0.993404	0.938873
Ctnna1	2602.52	2630.06	0.0151906	0.956001	0.820304
Lancl1	3220.34	3100.02	-0.0549322	0.807896	0.406134
Ubl4a	1489.63	1356.62	-0.134943	0.460753	0.114055
Ppp2r3d	1098.18	1061.48	-0.0490334	0.8868	0.555908
Gm21319	1.13534	1.17076	0.0443135	0.964322	0.847619
Arhgef6	584.345	666.556	0.189907	0.310346	0.0556473
Rbmx	958.423	1039.63	0.117335	0.527793	0.151093
Vstm2a	2496.88	2625.42	0.0724208	0.69698	0.276364
H2-Q10	4.92281	5.11272	0.0546087	0.971665	0.87111
Cacnb1	2588.77	2738.1	0.0809087	0.628212	0.217048
Nxnl2	7.64765	6.99786	-0.128103	0.92476	0.718731
Tmed9	1473.48	1563.45	0.0855113	0.675583	0.254947
Zfp931	133.165	125.029	-0.0909521	0.891758	0.637819
Ralgps2	1268.41	1222.79	-0.0528485	0.867506	0.517406
Ap1ar	1640.97	1700.77	0.0516359	0.848469	0.472137
Armc5	590.699	611.619	0.0502108	0.890068	0.633395
Lrrtm3	1046.9	1184.48	0.178127	0.22067	0.0305858
Plxna4	3206.32	3668.19	0.194149	0.157675	0.0174522
Mindy1	882.295	797.473	-0.145825	0.470734	0.118932
BC037034	2201.86	2229.45	0.0179636	0.948667	0.798278
Lrig1	3178.38	3056.97	-0.0561872	0.843315	0.459065
Piga	245.106	226.582	-0.113373	0.828266	0.428393
Ctxn1	2437.54	2053.96	-0.24702	0.271014	0.0441619
Slfn9	9.34346	13.4897	0.52983	0.501054	0.136337
Ndufs3	2426.59	2244.97	-0.112232	0.593334	0.193077
Fam168a	7899.2	8375.48	0.0844645	0.603282	0.199217
Mvp	235.304	262.829	0.1596	0.658666	0.242356
Ssxb10	0.168493	0.163468	-0.0436802	0.8868	0.614551
Tbx21	6.45236	6.55208	0.022125	0.997778	0.949821
Plekha2	425.164	347.03	-0.292958	0.436622	0.102769
Crb1	25.0331	88.3311	1.81908	2.61899e-09	5.60605e-12
Foxm1	61.7985	47.4526	-0.381085	0.498857	0.134965
Ndufa3	1979.63	1715.72	-0.206417	0.165101	0.0186892
Tmem243	234.889	203.633	-0.206008	0.596308	0.195143
Deup1	40.6254	35.3206	-0.201872	0.848469	0.47955
Car2	5822.03	6264	0.105562	0.491739	0.130879
Ms4a2	0.912745	0.75881	-0.266475	0.581003	0.185339
Wwc1	1698.35	2011.83	0.244378	0.0718334	0.00478459
Kcnd2	3097.55	3155.63	0.0267992	0.918837	0.703905
Aldh3b3	0.783736	0.870537	0.151537	0.838267	0.452585
Slc27a5	9.4283	10.1825	0.111023	0.939901	0.755991
Trim37	9076.98	9302.43	0.0353943	0.885174	0.547178
Npy6r	2.19526	2.47053	0.170425	0.8868	0.557567
Taco1	262.844	247.915	-0.0843622	0.8868	0.551261
Prx	27.1398	17.4728	-0.635304	0.30145	0.053131
Mucl1	0.317543	0.340221	0.0995238	0.83247	0.440676
Gabrg1	1519.73	1412.76	-0.1053	0.604219	0.199795
Unc13a	5559.03	6522.48	0.230588	0.0368832	0.00168398
Gprin3	85.9722	105.613	0.296847	0.671757	0.251578
Pdzph1	50.7652	35.5525	-0.513888	0.313683	0.0568559
Irgq	3479.44	3512.79	0.0137622	0.959791	0.833944
Atp13a1	1765.72	1687.59	-0.0652939	0.782	0.373076
Pecam1	656.177	679.914	0.0512681	0.890068	0.633183
Tppp3	3081.87	2571.01	-0.261468	0.100644	0.00847227
Zfp639	767.471	702.202	-0.128226	0.566176	0.174065
Cpsf4	498.416	429.444	-0.214879	0.283618	0.0477964
Odf2	2195.01	1833.18	-0.259877	0.0569104	0.00330135
Rsph1	182.569	186.565	0.0312334	0.970223	0.866259
Sdf4	6856.99	6631.75	-0.048184	0.805905	0.403187
Stmnd1	8.1419	10.1736	0.321394	0.776844	0.367732
Ppp2r2d	1714.61	1570.4	-0.126749	0.469265	0.118027
Rit2	4897.5	5283.16	0.109355	0.48795	0.128543
Tsr3	428.816	381.566	-0.168426	0.545731	0.16126
Hmces	342.351	319.029	-0.101792	0.80735	0.405492
Pdzd7	282.824	310.794	0.136053	0.716302	0.294908
Slc31a2	270.333	260.484	-0.0535436	0.913341	0.691699
Ube3a	1743	2031.86	0.221235	0.0819289	0.00592718
Fkrp	1584.76	1585.77	0.000925819	0.999944	0.990479
Vps4b	1170.22	1179.12	0.010931	0.978617	0.895421
Slc4a1	5.76726	4.16485	-0.469622	0.516719	0.144907
Kif11	54.2024	49.4408	-0.132657	0.8868	0.610817
Spcs2	2946.75	2684.84	-0.134288	0.404509	0.0891451
Phf1	1960.28	2119.73	0.112814	0.490568	0.130016
Ccdc149	1165.97	1408.93	0.273062	0.0160142	0.000492073
Gria3	2905.9	3239.65	0.15685	0.269802	0.0437837
Zfp655	907.162	979.586	0.110812	0.608141	0.202815
Slc41a1	2804.9	2716.58	-0.0461562	0.876179	0.532704
Fam209	2.58538	2.73337	0.0803026	0.947692	0.792331
Fzd3	2331.6	2517.64	0.110755	0.636671	0.223249
Gm7903	0.169259	0.164191	-0.0438547	0.8868	0.613826
Tcea2	902.713	740.882	-0.285025	0.064771	0.00406793
Tdrd1	22.5575	22.8221	0.0168215	0.999944	0.958427
C8b	0.716776	0.628609	-0.189359	0.695192	0.274019
Lamp3	0.325003	0.344361	0.0834684	0.848469	0.481787
Hsf4	632.941	745.896	0.236905	0.190497	0.02387
Syt17	502.94	475.68	-0.0803948	0.859876	0.504156
Opn1mw	7.1276	6.22318	-0.195763	0.8868	0.58087
Lin7a	1630.44	1777.32	0.124443	0.565036	0.173338
Kif9	184.313	175.788	-0.068321	0.912507	0.690376
Mvb12b	4037.6	4170.21	0.0466203	0.830574	0.43476
Nol6	4402.74	4550.84	0.0477332	0.849071	0.482872
Ptafr	33.8689	42.7099	0.33461	0.645539	0.229067
Tmprss2	3.67055	3.659	-0.0045483	0.999944	0.988943
Sirt1	464.776	481.897	0.0521912	0.899343	0.655178
Tpsab1	0.343104	0.323798	-0.0835515	0.848469	0.480874
Lig1	555.293	550.555	-0.0123617	0.983035	0.909787
Ofcc1	0.173005	0.167726	-0.0447049	0.8868	0.610321
Angptl6	135.113	108.178	-0.320764	0.37838	0.0791367
Trnau1ap	338.611	279.699	-0.275752	0.298014	0.0520784
Zbtb33	582.435	666.855	0.195278	0.265517	0.0426395
Ccdc8	69.988	63.5865	-0.138387	0.8868	0.550935
Yes1	445.077	390.27	-0.189584	0.410863	0.0913866
Magi2	2494.09	2874.03	0.204558	0.0787201	0.00547997
St6galnac6	2576.12	2541.62	-0.0194532	0.946151	0.787019
Elp4	698.709	673.485	-0.0530465	0.8868	0.602685
Gatad2a	1370.62	1410.04	0.0408996	0.8868	0.581098
Mrrf	517.959	552.68	0.0936077	0.785784	0.376896
Susd4	4353.68	4320.76	-0.0109507	0.96646	0.855675
Mrpl48	1221.54	994.232	-0.297043	0.100868	0.00849678
Mical3	2929.27	2940.72	0.0056288	0.995012	0.942984
Dnal1	2297.56	2520.7	0.133718	0.35663	0.0709217
Masp2	12.6776	13.4951	0.0901482	0.948853	0.798856
Ccdc47	3017.57	3118.48	0.0474585	0.848469	0.474286
Ptgr2	1352.51	1240.69	-0.124499	0.524627	0.149414
Cald1	1149.18	1051.68	-0.127905	0.622904	0.213307
Gdpgp1	209.5	219.19	0.0652314	0.900285	0.657438
Zfp629	957.485	880.89	-0.120289	0.548915	0.162963
Nubp1	310.847	284.313	-0.128727	0.757242	0.344192
Chm	1215.07	1243.73	0.0336336	0.903034	0.664872
Oxnad1	497.84	443.862	-0.165573	0.473604	0.120492
Car3	29.6628	20.5942	-0.526414	0.443298	0.105498
Atp5c1	7100.37	5801.21	-0.291539	0.0819443	0.00594195
Clec9a	13.0737	13.1814	0.0118258	0.999944	0.973389
Slc37a2	72.4181	91.0211	0.32985	0.571506	0.178181
Dnah7c	101.96	87.6043	-0.218931	0.717576	0.296395
Slc25a33	1740.65	1259.14	-0.467187	0.000194686	1.28731e-06
Tyrp1	23.5301	36.3029	0.625575	0.273049	0.0446661
Hrg	0.84126	0.814355	-0.0468943	0.950066	0.801881
2410141K09Rik	3.10566	2.5686	-0.273918	0.763186	0.354559
Atp6v1d	4714.87	4606.11	-0.0336677	0.892935	0.641941
Anxa5	2318.13	2384.47	0.0407107	0.8868	0.581399
Qrich1	1854.02	1946.95	0.0705628	0.723323	0.302078
Icam2	50.2625	50.1531	-0.00314573	0.999944	0.99034
Dpy19l1	2447.65	2439.37	-0.00488869	0.993538	0.939756
Nsmaf	1105.15	1151.44	0.0591957	0.850332	0.484959
Ociad2	1321.54	1376.57	0.0588628	0.856673	0.497777
Top2a	22.1498	15.0589	-0.556674	0.451358	0.10954
5730409E04Rik	2434.38	2167.69	-0.167399	0.182744	0.0221665
Chrna3	427.812	425.916	-0.00640686	0.999944	0.961417
Fscn3	0.341543	0.322381	-0.0832998	0.848469	0.481568
Csf3r	139.462	212.049	0.604521	0.0127426	0.000353314
Tfb1m	128.995	128.897	-0.00108957	0.999944	0.995279
Gap43	7735.99	8449.5	0.12728	0.190497	0.0238413
Zfp560	178.415	174.419	-0.0326799	0.962554	0.843873
Uspl1	970.366	914.644	-0.0853183	0.74099	0.324814
Rbm12b2	409.981	442.511	0.110155	0.773778	0.36508
Adra2c	350.477	306.779	-0.192118	0.575984	0.181689
Ccr7	0.480517	0.493637	0.0388645	0.945907	0.78618
Nupl2	259.52	219.444	-0.241993	0.40254	0.0882829
Atp5g3	5938.53	5361.91	-0.147359	0.356781	0.0709913
Jakmip3	1163.82	1188.87	0.0307155	0.923139	0.71586
Pa2g4	1814	1772.13	-0.033689	0.894923	0.645049
Zfp300	139.96	137.894	-0.0214549	0.982711	0.907848
Onecut2	284.671	347.805	0.288984	0.273653	0.0448126
Cyp4f40	0.627652	0.715047	0.188074	0.697065	0.276629
Sp8	76.5042	87.3872	0.191883	0.8868	0.591365
Nfkbiz	112.416	101.623	-0.145611	0.848066	0.465715
H2-D1	1521.5	1803.3	0.245147	0.179516	0.0215256
Crisp1	5.213	4.46194	-0.224442	0.856374	0.497491
Asb7	550.871	501.515	-0.135424	0.596632	0.195473
Slitrk6	725.281	796.838	0.135747	0.648159	0.231504
Eprs	2940.36	2932.51	-0.00385373	0.999336	0.954247
1810013L24Rik	1288.37	1199.77	-0.102783	0.59204	0.192248
Pabpc1	4229.24	4763.62	0.171659	0.060387	0.00363054
Wwp1	1921.21	1984.55	0.0467941	0.885978	0.549182
Cyth2	1462.34	1381.28	-0.0822732	0.724284	0.304071
Atf7ip2	1.24233	1.11662	-0.15391	0.864132	0.510056
Ifi27l2b	0.640895	0.683016	0.0918309	0.8868	0.598497
Apbb1ip	127.387	168.184	0.400822	0.200929	0.0263819
Trappc12	1574.27	1594.69	0.0185896	0.948175	0.794703
Etv1	1706.84	2111.15	0.306704	0.00594552	0.000120912
Bst2	69.2659	101.832	0.555971	0.281527	0.0472887
Muc5b	1.02727	0.979873	-0.0681428	0.920806	0.710266
Ttc19	1972.35	2073.33	0.072032	0.784243	0.375062
Atp8a1	5704.6	6784.06	0.250021	0.0176095	0.000570444
Glb1l3	1.3832	1.29007	-0.100564	0.910022	0.680806
Rbm42	1308.05	1363.57	0.0599697	0.849914	0.484059
Psmd8	2766.71	2326.21	-0.250191	0.11198	0.00996787
Olfr920	3.70349	2.98977	-0.30885	0.74055	0.323674
Htr1a	489.765	634.565	0.373678	0.00813979	0.000189056
Ube2d2b	0.168493	0.163468	-0.0436802	0.8868	0.614551
Arhgef3	1209.7	1283.22	0.0851153	0.70779	0.288272
Manba	398.755	457.318	0.197694	0.406381	0.0899419
Tsnaxip1	32.9954	31.6233	-0.0612806	0.959791	0.834491
Clec5a	29.0349	37.3287	0.362497	0.636115	0.222607
Wdr83os	714.44	672.977	-0.0862564	0.795162	0.387971
Ankrd6	1607.86	1780.22	0.146907	0.359266	0.071925
Entpd4b	2436.56	4986.49	1.03318	2.10398e-43	3.50722e-47
Atp1a3	111872	116919	0.0636564	0.725603	0.305938
Arap1	556.919	567.309	0.0266674	0.952772	0.809515
Dtx3l	164.327	214.808	0.386479	0.140399	0.0144089
Cyp2r1	5.41567	4.26912	-0.343202	0.735515	0.318999
Ptger4	59.5987	63.4997	0.0914695	0.915963	0.698182
Trmt44	132.371	139.252	0.0731141	0.91336	0.693051
Il1r2	8.68724	8.62613	-0.010185	0.999944	0.977264
Fam83g	5.80273	6.27207	0.112211	0.938043	0.745027
Gstm3	1.916	1.75505	-0.126586	0.888185	0.627009
Arhgef19	473.39	517.944	0.129765	0.648675	0.231953
Nrap	50.9085	48.2195	-0.0782887	0.942279	0.772222
Dnajc14	1501.98	1379.75	-0.122466	0.478508	0.123157
Mdc1	768.087	828.529	0.109283	0.646836	0.23006
Pdia6	2450.88	2390.21	-0.0361649	0.911725	0.686846
Jph1	186.358	230.852	0.308892	0.485253	0.127093
Rnf152	1496.78	1477.73	-0.0184813	0.955104	0.815444
Tnp2	0.464457	0.512417	0.141774	0.760397	0.351406
Ankrd10	1046.99	973.528	-0.104952	0.613002	0.205594
Nod1	270.664	258.763	-0.0648697	0.888185	0.627735
Cenpo	125.261	131.558	0.0707638	0.918057	0.701682
Dnajb13	36.8215	30.873	-0.254203	0.820366	0.420251
P3h1	250.363	226.426	-0.144981	0.741826	0.325688
Oprk1	482.233	470.552	-0.0353776	0.948543	0.797468
Cmtr1	3596.57	4003.27	0.154559	0.145622	0.0152481
3830406C13Rik	611.006	596.024	-0.0358162	0.924409	0.717769
Sox7	44.9461	45.3022	0.0113849	0.999944	0.965892
Rps6ka1	617.889	740.223	0.260611	0.087966	0.00668653
Akna	215.042	248.263	0.207249	0.588766	0.190171
Vamp7	1545.01	859.579	-0.845915	0.0582612	0.00342827
Cebpzos	534.416	419.087	-0.350713	0.0836025	0.00614116
Relb	124.62	97.5407	-0.353463	0.355916	0.0706017
Tchh	221.871	332.453	0.583429	0.00188752	2.47516e-05
Tmem191c	830.482	788.989	-0.0739436	0.836547	0.446045
Fam229b	130.961	89.5613	-0.548184	0.0754028	0.00512582
Ctnnal1	551.637	564.53	0.0333311	0.940779	0.762877
Zfp341	249.829	264.288	0.0811706	0.8868	0.55616
Ssrp1	2178.64	2243.22	0.0421456	0.876428	0.533444
Rpl27	2069.74	1839.6	-0.170054	0.400679	0.0874738
Pcdhgc3	4714.87	4692.3	-0.00692189	0.9849	0.915679
Rassf5	1114.6	1162.87	0.0611684	0.883934	0.545305
Ube2q2	2255.25	2111.48	-0.095034	0.607651	0.202415
Elovl3	2.79633	3.21503	0.2013	0.851825	0.491112
Fam110a	236.922	245.11	0.0490213	0.931014	0.732158
Fbxl15	320.12	271.357	-0.238418	0.500468	0.135931
Ppip5k1	4051.14	4170.32	0.0418292	0.854128	0.494813
Bhlha9	13.3705	11.327	-0.239292	0.856673	0.49781
Sptlc3	13.2211	9.8487	-0.424834	0.650129	0.234341
Mfsd13b	9.32674	6.07742	-0.617915	0.389474	0.0830584
Tmem151a	6492.47	5924.87	-0.131983	0.243197	0.036196
Srebf2	5652.23	6073.54	0.103719	0.505074	0.138778
Rars2	440.509	391.08	-0.171708	0.521032	0.147438
Pepd	850.302	825.989	-0.0418537	0.892171	0.64012
Fbn2	80.4562	83.8855	0.0602182	0.947043	0.788411
Six6	44.0638	52.4794	0.252156	0.748232	0.332354
Pou2f3	5.37095	7.2377	0.430352	0.631106	0.219314
Pdia3	6252.93	6031.06	-0.0521186	0.856374	0.497439
Rps6ka4	891.369	919.711	0.0451583	0.8868	0.611326
Gm21948	7.56296	7.50666	-0.0107811	0.992113	0.934671
Upp2	481.603	460.38	-0.0650182	0.8868	0.604549
Igf2bp1	6.65357	6.61097	-0.00926688	0.999944	0.979105
A930017K11Rik	67.9919	82.9165	0.286298	0.641663	0.226438
Gm5113	373.561	374.818	0.00484543	0.999944	0.966612
Gdpd3	7.31041	7.72864	0.0802629	0.956669	0.821598
Pex26	504.384	497.994	-0.0183917	0.969261	0.864294
Hhla1	0.487432	0.503782	0.0475993	0.940526	0.760594
Plxnb2	2786.04	2879.36	0.04753	0.870872	0.524643
Ptp4a1	3467.85	3108.15	-0.157985	0.195943	0.0251956
Gm17455	19.9139	16.3689	-0.28282	0.801974	0.398683
Vps39	2727.96	2896.29	0.0863826	0.590294	0.190926
Zfp575	286.071	326.322	0.189921	0.542832	0.159957
Qrfpr	62.2643	71.0973	0.19139	0.820896	0.421007
Cxcl9	1.61498	1.97823	0.292694	0.678717	0.25837
Usp6nl	842.707	821.928	-0.036019	0.933061	0.736641
Hyls1	144.15	117.402	-0.296122	0.448718	0.107935
Npff	16.4131	16.4531	0.00351462	0.999944	0.991989
Scrn1	2620.01	3018.13	0.204079	0.0886432	0.00677741
Terf1	225.597	238.124	0.077965	0.8868	0.609015
Spry1	312.743	318.206	0.0249838	0.962281	0.842872
Prex2	1553.41	1405.86	-0.143991	0.392672	0.0845914
Cpne4	1500.35	1664.22	0.149549	0.341554	0.0658242
Rrnad1	740.833	682.793	-0.117701	0.645539	0.228993
Cd1d1	55.0964	48.8919	-0.172363	0.8605	0.504815
Sema4c	410.457	416.058	0.0195527	0.968616	0.862132
Lingo4	103.037	126.238	0.292978	0.52969	0.152182
Grhpr	781.756	728.951	-0.100897	0.743732	0.327493
Mctp2	215.651	225.707	0.0657566	0.905156	0.670234
Lelp1	0.472477	0.521955	0.143679	0.759543	0.347929
Mrpl43	973.818	881.183	-0.14421	0.504674	0.138565
Serac1	907.79	894.641	-0.0210491	0.955487	0.818131
Kat5	1724.27	1684.96	-0.0332735	0.912214	0.689254
Lrp1	21324.2	23842	0.161013	0.202356	0.026789
Miip	346.812	301.895	-0.200108	0.465073	0.116302
Gemin7	532.437	443.721	-0.26296	0.14941	0.0159065
1700012B09Rik	33.947	36.7698	0.115236	0.919549	0.706233
Tsc1	2278.34	2441.9	0.100018	0.589553	0.190556
Map2k6	200.693	209.975	0.0652284	0.912214	0.68792
Ddx43	1.17347	1.13819	-0.044041	0.959791	0.832624
Dok6	82.7106	95.4244	0.206287	0.77454	0.365902
Elac1	1634.28	1626.36	-0.00700306	0.989873	0.928739
Skiv2l2	1791.15	1952.54	0.124466	0.357137	0.0711355
Vsig10l	123.34	106.507	-0.211691	0.733786	0.316235
Tmco1	1003.65	929.497	-0.110728	0.609895	0.203841
Zscan18	645.086	711.919	0.142222	0.526375	0.150267
Nudt1	134.949	104.687	-0.366335	0.283618	0.0478103
Galr1	62.9667	90.1256	0.517348	0.165128	0.0187544
Fzd2	754.785	750.385	-0.00843476	0.994818	0.942415
Robo1	1893.79	2051.01	0.115055	0.557434	0.168733
Lhfpl4	3884.84	3898.79	0.00517179	0.993404	0.939144
Rapgef1	3537.43	3560.58	0.00941137	0.972576	0.87374
Skint4	1.055	1.24827	0.242695	0.703866	0.285143
Rtp3	6.47907	7.73372	0.255375	0.848469	0.47148
Slc9a4	5.59366	6.39206	0.192486	0.8868	0.558451
Smarcal1	2703.94	3037.78	0.167956	0.125803	0.0119672
Hist2h2ac	0.316611	0.339168	0.0992879	0.83247	0.441249
Klrb1b	0.158198	0.162898	0.0422385	0.8868	0.621183
Fbxo43	6.35553	5.97721	-0.0885396	0.948543	0.797309
Bloc1s3	373.446	395.441	0.0825645	0.848469	0.474355
Slc15a3	31.0947	37.3566	0.264692	0.787603	0.379163
Aspscr1	1314.99	1177.44	-0.159392	0.294306	0.0508628
Olfr31	0.514107	0.496742	-0.0495707	0.939409	0.752558
Fkbp2	1919.66	1882.88	-0.0279082	0.924215	0.717029
Mterf3	382.154	373.213	-0.0341545	0.941536	0.770537
Fgf13	2549.04	2819.03	0.145242	0.336257	0.064049
Nell1	2102.95	2197.87	0.0636903	0.830019	0.4305
Cyp1a1	3.1583	2.85936	-0.143457	0.888227	0.628426
Rtn4r	805.749	739.781	-0.123232	0.775558	0.366814
Impdh1	1460.94	1382.99	-0.0791079	0.710277	0.290356
4931406B18Rik	0.818076	0.845076	0.0468453	0.954358	0.813778
Clp1	161.76	152.186	-0.0880199	0.8868	0.620544
Tnfsf9	20.1267	23.4893	0.222892	0.851298	0.490448
Naaa	673.638	769.437	0.191829	0.257483	0.0403315
Pou4f1	315.599	275.907	-0.193912	0.615565	0.20789
Ythdf3	1987.79	1890.67	-0.0722683	0.733387	0.315857
Magi1	3388.63	3620.45	0.0954698	0.579354	0.183589
Ckb	35006.2	33480.7	-0.0642797	0.79031	0.381648
Mturn	4761.88	4970.6	0.0618888	0.740766	0.324551
Farsb	1719.25	1936.95	0.172002	0.127359	0.0121931
Ptprj	2315.76	2546.29	0.136911	0.508477	0.1409
Mfsd2b	48.3892	61.9095	0.355475	0.550703	0.164183
Slc30a7	727.508	722.113	-0.0107399	0.985809	0.918082
Ebna1bp2	1231.29	1273.95	0.0491338	0.879085	0.537903
Nkx6-3	4.03298	3.01353	-0.42039	0.57711	0.182519
Tmem45b	5.0591	5.94881	0.233719	0.859148	0.501759
Pyurf	886.976	849.836	-0.0617109	0.848066	0.464678
Mgmt	23.2464	31.4305	0.435155	0.561016	0.170772
Pcdha9	224.321	346.491	0.627252	0.0143733	0.00042568
Epb41l4b	2313.84	2456.09	0.0860743	0.62054	0.211364
Thnsl2	146.614	148.095	0.0145074	0.991602	0.933198
Dtd2	320.867	303.119	-0.0820896	0.878873	0.537618
Gm14124	6.70515	6.25322	-0.100669	0.942428	0.772658
Calm1	51607.1	51422.5	-0.00517015	0.992121	0.934971
Spink13	1.27771	1.34899	0.078324	0.930411	0.731063
Ctbp1	5870.41	6033.62	0.0395626	0.882551	0.543253
Flcn	1466.51	1625.64	0.148622	0.311443	0.0560864
Cdc37	3082.37	3063.59	-0.00881678	0.98352	0.91115
Dpysl2	4983.32	5284.29	0.0846011	0.595185	0.194415
Mrpl50	833.185	802.172	-0.054726	0.8868	0.567852
Kcna2	10727.8	12202.9	0.185867	0.102466	0.00869971
Gne	1317.78	1573.8	0.256144	0.0237775	0.000864061
Pkib	315.511	314.944	-0.00259626	0.999944	0.983595
Pcdhb16	150.727	172.873	0.19778	0.658294	0.242036
Uts2r	22.4926	22.4053	-0.00561287	0.999944	0.986477
Chd9	2197.95	2400.43	0.127133	0.558603	0.169354
Gimap4	5.73612	6.20169	0.112585	0.938436	0.746711
Stk19	362.312	341.498	-0.0853571	0.864571	0.511144
Galns	319.016	269.59	-0.242864	0.333283	0.0629709
Rhoc	462.17	339.318	-0.445785	0.0790416	0.00553671
Ear6	0.168493	0.163468	-0.0436802	0.8868	0.614551
Ndufb2	1125.99	836.547	-0.428677	0.0293067	0.00120503
Fbxo16	113.114	122.046	0.109646	0.8868	0.580695
Prdm2	2269.24	2384.58	0.0715263	0.711988	0.292201
Rasd2	2452.69	2213.1	-0.148293	0.218863	0.0302082
Aplnr	21.4988	7.87015	-1.44979	0.00279709	4.21187e-05
Tmem56	1719.34	1848.62	0.104597	0.551956	0.165001
Ddx50	1400.81	1320.24	-0.0854608	0.711002	0.291046
Abr	13556.9	14208.6	0.0677336	0.686997	0.267277
Tas1r1	71.3268	74.3005	0.0589275	0.950066	0.801523
Lrp10	1514.09	1446.2	-0.0661857	0.814996	0.413477
Frmd3	229.388	188.364	-0.284269	0.349395	0.0685705
Axin2	1086.35	1096.5	0.0134201	0.976185	0.886377
Zxdb	861.69	977.277	0.181599	0.241321	0.0356335
Selenow	9739.91	7415.35	-0.393394	0.00387441	6.42025e-05
Ercc5	578.652	635.116	0.134325	0.539976	0.157789
B3gnt2	634.358	537.852	-0.238086	0.151743	0.0163404
Ddah2	297.136	142.898	-1.05614	2.61899e-09	5.58006e-12
Tmem161b	404.513	381.167	-0.0857637	0.838267	0.452788
Mybpc1	14.7442	24.412	0.727441	0.249824	0.0381184
Tmem55b	1804.3	1716.97	-0.0715803	0.806583	0.404089
Slc2a2	2.81486	2.88305	0.0345322	0.983007	0.908673
Cdkn2b	12.2929	13.8797	0.175146	0.8868	0.62114
Fam160a2	1668.93	1616.94	-0.0456543	0.8868	0.590015
4930447C04Rik	214.099	215.014	0.00615208	0.999944	0.969522
H2-T10	11.2111	13.4515	0.262846	0.841634	0.456803
Srprb	1594.21	1543.48	-0.0466538	0.8868	0.564171
Dopey2	3562.94	3687.96	0.0497527	0.836936	0.447894
4930451G09Rik	91.6791	66.7219	-0.458433	0.28026	0.0470292
Ralgds	3545.85	4147.45	0.226093	0.00888482	0.000213854
Atp6v1g3	0.173005	0.167726	-0.0447049	0.8868	0.610321
Chmp1a	1927.31	1738.38	-0.148839	0.334665	0.0634482
Tmc2	1.28068	1.37568	0.103236	0.910111	0.683137
Lmbr1	998.735	933.481	-0.0974821	0.678805	0.258555
Serpine1	71.5652	72.7078	0.0228528	0.986571	0.920664
Lims2	548.291	521.111	-0.0733509	0.870136	0.523009
Psmb3	1723.77	1406.25	-0.293715	0.09602	0.00775132
Phyhipl	5670	5803.12	0.033479	0.8868	0.584023
Pitpna	10520	10616.8	0.0132154	0.961688	0.840929
Stx1a	1109.41	1069.16	-0.0533125	0.862619	0.507793
Zfp30	321.525	308.51	-0.0596149	0.902056	0.661546
Rps4x	4649.69	4725.53	0.0233435	0.940846	0.766313
Vkorc1	357.207	325.092	-0.135914	0.696875	0.276164
Tns1	3203.01	3191.97	-0.00498027	0.998226	0.95108
Gata1	0.518502	0.477383	-0.119201	0.799205	0.394735
Taok1	3483.5	3669.39	0.0750018	0.752852	0.337682
Zfyve28	840.493	920.783	0.131626	0.500958	0.136283
Xlr3c	1.18723	1.14862	-0.0477031	0.959012	0.830502
Zfp940	399.884	368.717	-0.117066	0.76038	0.350269
Borcs6	818.738	851.2	0.0560968	0.8868	0.587374
Rad18	113.431	101.938	-0.154129	0.830574	0.435277
Gm21188	2.83134	3.11887	0.139535	0.891758	0.638169
Arhgef9	8125.97	9500.91	0.225526	0.0132412	0.000370081
Pax8	27.8014	31.0711	0.160415	0.8868	0.611957
Actn4	3129.61	3036.9	-0.0433811	0.869438	0.521749
Cyp39a1	82.424	86.7464	0.0737396	0.930418	0.73112
Stat6	306.017	321.456	0.0710072	0.8868	0.608824
4921524J17Rik	260.199	293.498	0.173734	0.63681	0.223394
Fbxo6	528.897	384.417	-0.460314	0.00438997	7.56177e-05
Sorbs2	2343.51	2383.07	0.0241492	0.937247	0.74314
Htra1	4525.06	6460.42	0.513692	1.2826e-09	2.07698e-12
Fam205a2	103.738	118.256	0.188966	0.845681	0.462056
Usp30	1333.58	1389.68	0.0594546	0.830019	0.430529
Arih2	1255.05	1261.44	0.00733157	0.988175	0.925306
Noxa1	0.158198	0.162898	0.0422385	0.8868	0.621183
Osbp	2227.26	2360.02	0.0835291	0.640513	0.225676
Ell3	80.7071	79.8328	-0.015715	0.995238	0.943418
Arl6ip1	7633.04	7564.05	-0.0130977	0.963445	0.846046
Cyp2c70	0.826331	0.850407	0.0414346	0.957358	0.823616
Dvl3	2301.9	2261.12	-0.0257846	0.929879	0.728991
Rhobtb3	1143.47	1152.44	0.0112831	0.977194	0.891892
Wdr3	503.33	483.38	-0.0583461	0.8868	0.584502
St8sia6	101.148	143.281	0.502385	0.170917	0.0199279
Prss55	0.164799	0.169883	0.0438294	0.8868	0.614523
B4galt6	4747.12	4987	0.0711201	0.671809	0.251672
9530077C05Rik	229.069	247.243	0.110144	0.867852	0.518821
Acsf3	630.531	540.055	-0.22346	0.202211	0.026682
Zkscan1	1529.88	1524.71	-0.00488891	0.997612	0.949403
Ppp1r3e	180.17	228.399	0.342201	0.226143	0.0319919
Tex48	0.513322	0.496038	-0.0494157	0.939409	0.753193
Hexim2	421.471	451.5	0.0992927	0.799205	0.393616
Slc8a1	5175.54	6057.46	0.227005	0.242709	0.0360617
Abcb4	101.953	126.848	0.315196	0.424249	0.0972399
Rnd3	567.947	533.544	-0.0901502	0.791336	0.382464
Ebi3	18.6825	20.8532	0.158582	0.892171	0.640141
Aldh1a1	4694.93	3390	-0.469821	0.000809545	8.05182e-06
Il1rap	1364.94	1328.44	-0.0391022	0.888227	0.62851
Il3	0.165764	0.170904	0.0440604	0.8868	0.613568
Slc25a4	12314.7	11990.3	-0.038522	0.8868	0.587316
Socs3	61.9183	79.3443	0.357762	0.485572	0.127295
Fam110b	1137.78	1107.69	-0.0386571	0.920691	0.709942
Ugt1a6b	5.49583	3.33404	-0.721066	0.131628	0.0128944
Cachd1	1565.04	1686.39	0.107739	0.696667	0.275556
Usp39	792.817	786.817	-0.0109605	0.981259	0.902527
Fcor	55.409	33.5959	-0.721837	0.0974584	0.00803276
Trpm1	4.20796	4.40474	0.0659361	0.962948	0.844914
Sdcbp2	21.649	13.1196	-0.722574	0.235266	0.0341847
D1Pas1	1.69187	1.97978	0.226719	0.803622	0.400194
Fam3b	0.341543	0.322381	-0.0832998	0.848469	0.481568
Golga2	3268.54	3522.46	0.107937	0.448872	0.108072
Col14a1	56.2038	34.8322	-0.690246	0.118833	0.010875
Tk1	15.0716	14.9793	-0.00885636	0.999944	0.979606
Kcnq5	748.182	809.841	0.11425	0.683868	0.263354
Diaph3	12.7763	10.9546	-0.221928	0.874922	0.530437
Gm5820	22.3467	25.0298	0.163584	0.8868	0.608523
Hbb-y	2.78704	2.18907	-0.348416	0.622417	0.212514
Olfr1419	1.43341	1.5581	0.120339	0.8868	0.616054
Myh6	60.1696	56.5259	-0.0901238	0.940526	0.760073
Ccdc142	223.96	215.464	-0.0557997	0.921198	0.711805
Myo9b	1848.68	1774.71	-0.0589152	0.848469	0.480405
Gm14288	8.73731	7.22812	-0.273568	0.566328	0.174206
Klhl40	25.7623	21.2835	-0.27553	0.813334	0.411525
Msantd1	66.7257	71.1726	0.09308	0.9171	0.699915
Vmo1	2.84089	2.49588	-0.186798	0.884674	0.546286
Epb41l3	9739.13	11069.9	0.184772	0.0970477	0.00794306
Fbxw5	2325.64	2262.03	-0.0400106	0.884122	0.545741
Armc9	744.348	722.404	-0.0431719	0.903048	0.665166
Slamf6	3.8873	5.01762	0.368234	0.685898	0.265808
Tor2a	427.27	372.103	-0.199448	0.438442	0.103587
Lrrk2	518.127	601.771	0.21591	0.27704	0.0459655
Armc1	1747.88	1638.59	-0.093149	0.654828	0.239226
Gltpd2	1.00747	1.00518	-0.00327449	0.999944	0.986786
Pdcd1lg2	2.53604	2.45445	-0.0471766	0.972999	0.875466
Spo11	2.5139	2.43186	-0.0478724	0.971248	0.870222
Qk	10352	10135.6	-0.0304671	0.88724	0.623583
Cyp2d22	1103.41	1331.01	0.270554	0.0257221	0.000979032
Smpd4	1327.23	1287.46	-0.0438946	0.8868	0.608575
Ing3	532.148	512.529	-0.0541943	0.8868	0.614038
Skiv2l	2089.54	2215.5	0.0844446	0.596939	0.195663
Foxa1	118.004	128.443	0.122292	0.8868	0.563785
Gemin4	461.252	486.14	0.075817	0.859148	0.501377
Stum	5261.58	5513.57	0.0674905	0.918402	0.702439
Yipf2	771.892	670.572	-0.203006	0.244325	0.0364919
Gosr1	1552.09	1587.75	0.032771	0.902056	0.660945
AW209491	697.612	548.054	-0.348106	0.0350945	0.00156197
Tbc1d9b	6543.74	6269.95	-0.0616626	0.724283	0.303303
Wdr1	4100.68	3875.96	-0.0813105	0.566725	0.174525
Mcu	921.095	962.364	0.0632326	0.860674	0.504965
1810046K07Rik	0.608181	0.705361	0.213861	0.659572	0.243239
Tor1aip1	1645.71	1897.59	0.205456	0.0850159	0.00634892
Cul4a	1637.46	1682.79	0.0393969	0.8868	0.589805
Tmem63c	851.311	1003.96	0.237939	0.108172	0.00943659
Polr2h	279.289	215.65	-0.373066	0.125507	0.01192
Brat1	729.864	676.637	-0.109245	0.652914	0.236961
Rnf26	812.555	794.221	-0.0329256	0.926511	0.723056
Mxd4	990.37	846.758	-0.226018	0.168212	0.0193569
1700001C02Rik	43.3788	39.4579	-0.136676	0.891758	0.638378
Scyl2	1101.86	1145.18	0.0556235	0.875796	0.532003
[truncated: 15,998 more rows]

## Sheet: hypo_DEG_up_down
Symbol	Young_sample_expression	Aged_sample_expression	log2FoldChange(Aged_sample_expression/Young_sample_expression)	Padj	Pvalue
Lum	121.258	61.7021	-0.974688	0.00611987	0.000127178
Tspan2	7917.71	5177.43	-0.612847	1.01054e-15	8.98405e-19
Sgk2	88.4583	50.8674	-0.798256	0.0370821	0.00170287
Rab7b	46.0645	22.0971	-1.0598	0.0111384	0.000289028
Srarp	103.153	58.7367	-0.812454	0.0123233	0.000338948
Mfsd3	164.868	109.515	-0.590179	0.0298556	0.00124179
Bmf	165.949	107.695	-0.623785	0.0336544	0.00146608
Aplnr	21.4988	7.87015	-1.44979	0.00279709	4.21187e-05
Ddah2	297.136	142.898	-1.05614	2.61899e-09	5.58006e-12
Muc1	49.586	23.6173	-1.07009	0.00943138	0.000232155
Ciart	575.184	378.522	-0.603648	5.82478e-06	2.13611e-08
Mal	14237.2	8935.07	-0.672114	8.45511e-32	2.34903e-35
Nnt	1249.19	537.003	-1.21798	1.61717e-39	3.5943e-43
Srd5a1	433.464	273.393	-0.664934	0.000107514	6.27271e-07
Gabra2	1380.63	655.209	-1.0753	2.14814e-24	1.07425e-27
Hist1h1c	184.637	105.391	-0.808944	0.000631772	5.58158e-06
C1qtnf12	223.666	141.841	-0.657068	0.00462218	8.21858e-05
Eln	634.715	380.59	-0.737869	0.000142637	8.87667e-07
Gamt	568.411	263.024	-1.11174	1.2675e-17	1.05643e-20
Ucn	111.42	57.4372	-0.955949	0.00179318	2.33152e-05
Dbp	3175.91	1581.04	-1.00629	1.09544e-30	3.65207e-34
Mog	3717.11	1980.84	-0.90807	3.00804e-30	1.16999e-33
Ccdc36	3250.41	1851.19	-0.812171	1.2826e-09	2.13803e-12
Apcdd1	835.242	555.37	-0.588745	1.21926e-05	4.67461e-08
Fabp7	523.092	284.154	-0.880394	2.96329e-10	4.11637e-13
Cd248	171.915	101.285	-0.763277	0.010025	0.000251782
Btbd16	75.7979	41.3862	-0.873006	0.0169243	0.000536721
Nrep	1605.84	988.002	-0.700745	1.74439e-13	1.93854e-16
Efcab7	64.1292	36.7339	-0.803867	0.0373502	0.001735
Nid1	618.807	407.264	-0.603528	0.00149484	1.76089e-05
Fam57a	152.355	101.44	-0.58681	0.0397114	0.00191609
Smim3	464.947	286.084	-0.700627	0.00047496	3.90588e-06
Pdlim2	744.941	340.349	-1.13011	4.73982e-14	5.00398e-17
Smyd1	257.535	159.774	-0.688739	0.00143081	1.67751e-05
Hbb-bt	549.606	293.278	-0.906129	0.0332318	0.00143844
Pllp	2558.72	1702.93	-0.587402	4.22908e-10	6.10968e-13
Fxyd2	59.7245	34.1054	-0.808325	0.0425594	0.00213069
Nme3	559.911	330.15	-0.762076	1.64943e-05	6.78213e-08
Emilin1	88.7518	51.3794	-0.788587	0.036582	0.00165256
Gm3435	177.462	103.024	-0.784532	0.0014112	1.58687e-05
Dynlt1b	635.221	247.221	-1.36146	0.000929749	9.71233e-06
Gpx8	132.78	68.0762	-0.963815	0.00546893	0.000106662
Itm2a	1624.39	962.538	-0.754984	1.31569e-06	4.02084e-09
Nt5c	824.156	536.993	-0.618013	7.55179e-05	4.18339e-07
Cplx3	98.8543	58.6245	-0.753799	0.0230172	0.00082492
Opalin	592.628	281.782	-1.07255	8.51487e-15	8.04316e-18
Fos	331.31	217.343	-0.608208	0.0128812	0.000358587
Ccdc80	132.461	85.0736	-0.638785	0.0387156	0.0018342
Slc38a5	103.026	59.6294	-0.788911	0.022548	0.0008056
Cldn11	10413.6	6567.87	-0.664967	1.01722e-20	7.3478e-24
Slc26a6	220.557	143.213	-0.622984	0.00426458	7.22729e-05
Oxld1	150.353	95.4532	-0.655489	0.0167221	0.000525899
Cldn14	95.7581	50.5125	-0.922754	0.00519918	9.67786e-05
Bmp4	117.035	64.9411	-0.849733	0.034452	0.00151614
Tead2	95.0233	58.2761	-0.705379	0.0357447	0.00159488
Rarres2	369.773	237.979	-0.635804	0.0135447	0.000383101
Nat8f1	285.302	181.894	-0.64939	0.00493029	9.05813e-05
Zfp984	116.613	69.5201	-0.746232	0.0147758	0.000444168
Clec2d	179.638	111.73	-0.685075	0.00949932	0.000234356
Rnf122	240.266	136.807	-0.812491	0.000362064	2.69581e-06
Ccdc13	165.213	105.982	-0.640511	0.0138231	0.000396327
Wdfy1	1968.97	667.581	-1.56043	8.41355e-70	4.67498e-74
Tpm2	494.121	327.61	-0.592884	0.00847977	0.000202135
Nsmce1	373.797	247.074	-0.597312	0.00442176	7.77746e-05
Gkn3	89.8719	40.9321	-1.13464	0.000631935	5.61813e-06
Ndn	14146.1	8955.51	-0.659556	5.85195e-18	4.55227e-21
Itgad	55.9687	24.8021	-1.17415	0.00472451	8.55803e-05
Pln	145.755	85.9069	-0.762698	0.0143936	0.000427624
Dctpp1	191.964	125.246	-0.616078	0.0253794	0.000960546
Gpr39	70.4758	39.2117	-0.845844	0.0396588	0.00190835
Lin7b	832.769	514.986	-0.693384	1.30853e-06	3.92623e-09
Gm5741	77.3825	45.214	-0.775238	0.0377377	0.00175719
Gsn	3324.22	2175.11	-0.611927	1.18335e-14	1.18355e-17
Gjb2	368.309	244.546	-0.590811	0.0257828	0.000982788
Aim2	45.188	78.0069	0.787661	0.0261748	0.00100935
Serpina3n	848.759	1371.81	0.692655	3.00092e-09	6.66982e-12
Rlbp1	137.335	220.673	0.684207	0.00533921	0.000102649
Fcgr2b	48.7204	90.902	0.899786	0.00685957	0.000146743
Lrmda	7.82382	16.5809	1.08358	0.0452695	0.0023544
Crb1	25.0331	88.3311	1.81908	2.61899e-09	5.60605e-12
Csf3r	139.462	212.049	0.604521	0.0127426	0.000353314
Entpd4b	2436.56	4986.49	1.03318	2.10398e-43	3.50722e-47
Pcdha9	224.321	346.491	0.627252	0.0143733	0.00042568
Lag3	67.9155	184.645	1.44294	6.34788e-12	7.75982e-15
C4b	1148.62	2684.31	1.22465	6.93819e-30	3.08415e-33
Adgre1	85.6978	138.461	0.692152	0.0136345	0.000387685
Sytl4	244.427	396.828	0.699112	0.000350876	2.57352e-06
Plin4	1888.73	3195.15	0.758469	1.63218e-09	2.90213e-12
Psmb8	53.9436	97.8026	0.858422	0.0169385	0.000538357
Ccdc88b	68.5342	126.592	0.885288	0.00171693	2.17514e-05
Hspa1b	156.956	251.865	0.682294	0.0111828	0.000290802
Epop	297.465	462.956	0.638154	0.000651563	5.90125e-06
Exoc3l4	93.9087	158.15	0.751962	0.00263235	3.77366e-05
Pcdhb6	40.854	73.7011	0.851209	0.021029	0.000738473
Pcdhb14	174.806	276.361	0.660796	0.000864419	8.78973e-06
Prickle3	27.5972	49.5284	0.843734	0.049884	0.00271636
Scd3	166.685	284.391	0.770757	5.03657e-05	2.60266e-07
Cd274	75.8063	138.371	0.868152	0.00412274	6.9411e-05
Kcnh7	90.609	141.928	0.647435	0.0283861	0.0011309
Irf8	96.4549	148.405	0.621617	0.0224279	0.000800061
Pomc	171.816	275.111	0.679155	0.000641489	5.73872e-06
Cxcl10	10.6548	24.5397	1.20361	0.0203243	0.000704694
Pou3f1	492.605	764.192	0.633503	4.1449e-07	1.12852e-09
Pcdhb2	48.6559	114.876	1.23939	9.45414e-05	5.30571e-07
Bdkrb2	17.4724	53.4269	1.61249	1.63172e-05	6.61865e-08
Pcdhb9	256.374	486.279	0.923532	1.09459e-11	1.4597e-14
Mlph	65.0245	120.499	0.889965	0.0046361	8.34638e-05
Gm38666	12.3563	45.8587	1.89195	3.81424e-06	1.31401e-08
Cd180	29.9541	64.207	1.09998	0.00559218	0.000111998
Gpr179	165.56	268.584	0.698021	0.000240106	1.68102e-06
Stra6	164.72	334.421	1.02165	1.809e-05	7.73977e-08
Fmo2	157.333	265.598	0.755417	0.000772789	7.38709e-06
Sp110	27.9099	52.2491	0.904631	0.041842	0.00206687
Pik3ap1	52.273	85.73	0.713735	0.0489287	0.00263715
Zbtb16	695.952	1193.3	0.777897	1.02701e-09	1.59784e-12
Fbln5	398.37	695.688	0.804331	2.61899e-09	5.2836e-12
Mpeg1	482.183	936.313	0.957411	6.28488e-21	4.19062e-24
Pcdhb3	173.269	275.163	0.667276	0.00282046	4.26274e-05
Pmaip1	57.2899	102.22	0.835333	0.0184299	0.000609313
Glra3	119.13	186.61	0.647499	0.0187545	0.000622127
Plcxd3	137.066	245.634	0.841635	0.000772789	7.4286e-06
Xdh	452.489	1043.8	1.20589	2.09291e-23	1.16292e-26
Gcnt1	60.4101	96.5476	0.67645	0.0424126	0.00211391
Ctss	1223.38	2054.13	0.747651	6.84486e-22	4.18367e-25
0610010B08Rik	218.016	350.572	0.685272	0.000103641	5.98917e-07
Dpyd	168.909	263.754	0.642946	0.00163367	2.03336e-05
Pcdha10	101.975	166.991	0.711545	0.00923875	0.000224847
Pcdhga1	190.929	296.537	0.635181	0.00252184	3.55919e-05
Zc3hav1	267.571	441.267	0.72173	0.000139009	8.57362e-07
Rimbp3	60.0092	106.3	0.824892	0.0125463	0.000345777
Lancl3	220.305	368.758	0.743177	0.00047496	3.87856e-06
Pcdhga2	449.126	828.762	0.883836	4.96963e-13	5.79887e-16
Eya4	74.7487	115.585	0.628838	0.0419319	0.00207539
Abca8a	307.189	962.43	1.64755	5.4008e-54	6.00189e-58
Pcdhb13	74.9791	118.171	0.656321	0.037955	0.00177849
Zfp967	297.145	463.305	0.640794	0.0104518	0.000267689
Clec7a	10.8942	24.8288	1.18846	0.0181914	0.000597384
Abca6	57.6017	94.3505	0.71192	0.0367296	0.00166876
H2-Q8	8.31842	17.6589	1.08601	0.0451502	0.00234184

## Sheet: hippo_mRNAseq
Symbol	Young_sample_expression	Aged_sample_expression	log2FoldChange(Aged_sample_expression/Young_sample_expression)	Padj	Pvalue
Klhl1	99.3067	92.7692	-0.09824	0.928297	0.751135
Hmbox1	1921.7	1996.4	0.055015	0.840548	0.503474
Eif2ak3	728.699	839.305	0.203872	0.262645	0.042281
Asb13	1372.16	1468	0.097403	0.760179	0.365227
Bbs1	1440.19	1334.01	-0.11049	0.542827	0.165943
Klhl8	660.748	684.566	0.051089	0.879171	0.635607
Dhx8	1006.87	1078.23	0.098793	0.651094	0.249125
Trim62	736.5	757.944	0.041407	0.897748	0.676073
Fshb	0.165691	0.170781	0.043652	0.876165	0.624192
Ccdc22	832.045	813.67	-0.03222	0.924648	0.740768
Lrrc32	165.476	142.568	-0.21497	0.578447	0.18878
Myo18b	71.9329	54.5789	-0.39831	0.405289	0.092212
Atad3a	786.976	763.361	-0.04396	0.880908	0.639496
F830045P16Rik	1.13161	1.16881	0.046658	0.956284	0.843318
Mtnr1a	0.609662	0.698958	0.197195	0.677827	0.276382
Cnn2	229.304	190.672	-0.26617	0.525045	0.154791
Tmem126a	408.602	445.714	0.125422	0.760898	0.366741
Nmnat1	195.037	161.28	-0.27418	0.465951	0.121495
Kit	1420.02	1566.55	0.141687	0.736795	0.340004
Raet1d	1.8583	1.49562	-0.31323	0.593247	0.198846
Dstyk	1564.52	1815.66	0.214776	0.217801	0.03018
Prkg2	302.374	283.913	-0.09089	0.886405	0.65138
Gbp5	75.1052	77.9511	0.053658	0.952269	0.829969
Lrrc47	1285.65	1461.11	0.184568	0.264564	0.042837
Trim27	610.126	598.097	-0.02873	0.942419	0.801728
Sec61b	359.041	303.647	-0.24175	0.473589	0.125629
Akap5	1981.17	2069.82	0.063149	0.912164	0.711146
Tac4	0.172461	0.167263	-0.04415	0.876165	0.621774
Bmper	210.804	229.626	0.123384	0.805255	0.434429
Psors1c2	5.69186	5.36168	-0.08622	0.941874	0.799943
4933427D14Rik	890.278	878.035	-0.01998	0.951885	0.828839
Gp5	24.1012	26.9815	0.162866	0.876165	0.593705
Crls1	792.523	748.832	-0.08181	0.827037	0.463608
Itgav	1862.15	2516.59	0.434498	0.011862	0.000292
Acat3	94.6669	69.3798	-0.44834	0.344929	0.068581
Akp3	0.314494	0.331999	0.078149	0.841218	0.50762
Klk1b5	0.465239	0.517726	0.154215	0.736813	0.341858
Ccnb1ip1	0.868121	0.785515	-0.14426	0.831671	0.472285
Gja10	0.165691	0.170781	0.043652	0.876165	0.624192
Zfp850	142.143	164.549	0.211176	0.587126	0.19479
Zfp971	589.092	642.337	0.124835	0.758982	0.363615
Iapp	0.159262	0.163984	0.042156	0.876165	0.630349
Rab11fip5	2626.52	2950.32	0.167718	0.205371	0.027132
Cdk14	4822.06	5694.71	0.239972	0.183796	0.022338
Rnf219	248.083	303.173	0.289317	0.230227	0.033478
Sycp3	26.2739	25.8098	-0.02571	0.987952	0.936767
Kdm1a	1432.77	1487.99	0.054557	0.839955	0.486305
Nufip1	322.978	340.968	0.0782	0.859587	0.5353
Galnt11	1009.99	945.697	-0.09489	0.703357	0.303426
Zfp951	53.0924	63.6095	0.260735	0.696372	0.295431
Zbtb44	747.463	796.933	0.092458	0.709208	0.309866
Zfp316	996.49	988.304	-0.0119	0.977682	0.908245
Bclaf3	205.049	227.782	0.151686	0.70206	0.300876
Serpina3f	0.816718	0.848577	0.055208	0.94096	0.796851
Xiap	2300.63	2430.12	0.078998	0.709161	0.30974
Thrap3	3475.17	4173.98	0.264339	0.010901	0.000259
Plk4	99.4282	83.4441	-0.25285	0.63321	0.231796
Adtrp	5.26827	3.76206	-0.4858	0.531849	0.159304
Tln2	3936.47	4270.19	0.117395	0.567561	0.182071
Aim2	54.4542	78.0041	0.518508	0.197389	0.025313
Fam222b	1354.74	1504.62	0.151384	0.354759	0.071935
Tmem9	1475.09	1348.31	-0.12965	0.571693	0.184354
Tppp	12559.8	13250.2	0.077197	0.717734	0.318022
Tkt	4174.6	4276.19	0.034689	0.909761	0.704326
Bpifb4	1.28689	1.38567	0.106698	0.899829	0.681879
Nod2	32.392	34.4807	0.090153	0.938581	0.775773
Mrps28	150.096	166.409	0.148842	0.795676	0.409819
Akt1	5072.56	4938.64	-0.0386	0.876165	0.606212
Rfxank	538.508	523.009	-0.04213	0.928629	0.753123
Mvd	467.09	358.643	-0.38115	0.028722	0.001126
Slc25a27	1554.9	1465.36	-0.08556	0.792447	0.405074
Gm5431	13.4952	12.8693	-0.06851	0.958788	0.851642
Sv2a	10510.3	11988	0.189786	0.147997	0.015524
Zfp354b	77.5279	86.6469	0.160432	0.817302	0.451952
Med13	2084.59	2408.14	0.208154	0.209928	0.028231
AU021092	80.068	68.1037	-0.23349	0.7025	0.301593
Psen2	423.073	411.541	-0.03987	0.925886	0.744744
Gbp11	8.9141	12.5182	0.489862	0.566505	0.181258
Chst9	17.9239	17.7876	-0.01101	0.999968	0.974827
Gal	21.6049	17.7008	-0.28755	0.803287	0.431275
Bax	784.444	631.356	-0.31322	0.049594	0.00273
Csmd3	581.124	764.555	0.395775	0.005442	9.16e-05
Ccdc71l	563.793	606.147	0.104503	0.794625	0.408462
Fam47e	10.379	6.8581	-0.59779	0.431048	0.103129
Efemp1	270.343	381.475	0.496799	0.037983	0.001831
Mtrr	343.281	340.218	-0.01293	0.983427	0.924702
Gm1966	26.3613	31.2407	0.245005	0.831825	0.473024
Noc3l	369.406	364.88	-0.01778	0.969526	0.886298
Syt4	4133.61	4701.61	0.185753	0.341709	0.06718
Ehf	7.03878	6.55319	-0.10313	0.938747	0.777961
Golga3	1312.65	1545.32	0.235425	0.095656	0.007734
Vipr2	223.715	210.982	-0.08454	0.946825	0.81435
Serpina3n	922.894	1069.84	0.213157	0.643657	0.241911
Ifitm10	519.867	589.102	0.180374	0.436514	0.105368
Zfp689	213.764	214.771	0.006778	0.999968	0.962679
Ddo	236.304	235.166	-0.00697	0.999968	0.962609
Rhbdl1	1425.68	1063.48	-0.42285	3.64e-05	1.23e-07
Aaed1	92.2325	112.279	0.283747	0.576615	0.187683
Fezf1	3.11981	4.14201	0.408876	0.625943	0.225249
Mfap4	73.8952	73.349	-0.0107	0.999968	0.964827
Hs3st2	860.028	915.064	0.089489	0.940608	0.791887
Kcnk3	615.53	823.958	0.420742	0.012163	0.000305
C1qc	1306.3	1148.87	-0.18528	0.353998	0.071662
Ucp1	1.0246	0.952283	-0.1056	0.882476	0.641996
Dusp1	762.572	588.273	-0.37439	0.009927	0.000228
Terb1	12.8193	10.4627	-0.29307	0.801042	0.420711
1110004E09Rik	541.154	500.469	-0.11276	0.678031	0.276608
Tmem132b	3868.66	4755.79	0.297852	0.007048	0.000132
Rap2b	1590.09	1617.4	0.024571	0.940274	0.790487
Rnf144a	761.658	864.419	0.182588	0.364042	0.075616
Srsf12	530.762	559.599	0.07633	0.84017	0.487741
Tmod3	799.888	699.693	-0.19308	0.293853	0.051851
Ky	181.419	146.192	-0.31146	0.528114	0.156852
Swsap1	320.165	294.468	-0.1207	0.761351	0.368148
Vmn2r21	0.159262	0.163984	0.042156	0.876165	0.630349
Erg28	793.348	757.126	-0.06742	0.870665	0.553138
Dcdc2b	12.5335	20.0319	0.676504	0.292603	0.051581
Mfsd6	2140.97	2842.16	0.408724	0.000153	7.3e-07
Vwa1	824.671	646.677	-0.35077	0.036885	0.001741
Prr15l	1.65868	1.65499	-0.00321	0.999968	0.990086
Cdh9	499.923	418.364	-0.25695	0.357951	0.073125
Mettl21c	0.68715	0.641385	-0.09944	0.876165	0.591714
Plcl2	1834.37	1953.49	0.090771	0.827587	0.464952
Olfr483	0.503255	0.489361	-0.04039	0.939547	0.78311
1810037I17Rik	1094.47	902.173	-0.27875	0.201917	0.026381
F2rl3	25.945	25.4818	-0.02599	0.985832	0.931722
Cyp26b1	264.534	308.042	0.219674	0.414852	0.096351
Basp1	12575.6	12734.2	0.018089	0.965392	0.871055
Asap1	3042.07	3807.62	0.323838	0.125363	0.011919
Wdfy2	87.765	112.695	0.360709	0.514836	0.149325
Zfp583	135.248	146.889	0.119124	0.840548	0.498289
L2hgdh	405.142	418.51	0.046833	0.896096	0.671969
Dmgdh	21.8759	26.5475	0.279234	0.778437	0.386859
Nlrc5	22.888	35.1181	0.61762	0.282498	0.048484
Zfyve9	2420.8	2999.33	0.309159	0.013607	0.000364
Crybb2	0.333571	0.333678	0.000463	0.999968	0.997111
Ccdc63	5.52777	4.47954	-0.30335	0.784749	0.394925
Ano4	543.36	519.753	-0.06408	0.883418	0.644244
Cd276	323.273	305.313	-0.08246	0.876165	0.580627
Tspyl3	657.789	745.525	0.180633	0.366696	0.076586
Ube2c	20.4293	14.2866	-0.51598	0.504124	0.143643
Mapre1	2290.51	2167.29	-0.07977	0.663834	0.26009
Pdk1	1150.16	1248.1	0.117904	0.683419	0.282259
Slc6a14	0.16786	0.162916	-0.04314	0.876165	0.625896
Churc1	545.452	464.245	-0.23257	0.332698	0.064306
Laptm4b	2368.31	2662.09	0.168704	0.292736	0.051621
Fstl4	356.504	517.507	0.537659	0.017997	0.000555
Olfr1130	0.167724	0.162786	-0.04311	0.876165	0.626019
Prr16	156.612	212.912	0.443066	0.203239	0.026748
Fchsd1	351.104	328.485	-0.09607	0.832208	0.473767
Als2	1324.56	1402.45	0.082438	0.822409	0.458619
Rtf2	1549.72	1549.79	5.77e-05	0.999968	0.999495
Stk3	409.068	460.045	0.169435	0.587423	0.1951
Nup98	1117.91	1312.14	0.231128	0.164643	0.01825
4930444P10Rik	11.425	10.7775	-0.08418	0.947288	0.815492
Ceacam2	17.6801	26.4664	0.582042	0.42047	0.098373
7420461P10Rik	1.65614	1.6558	-0.00029	0.999968	0.999137
Samd15	48.6229	65.4733	0.429272	0.473401	0.125431
Cd300c2	72.3778	71.729	-0.01299	0.998496	0.957532
Pcbp1	3703.94	4071.49	0.136498	0.228434	0.032897
Gm3336	0.339647	0.321374	-0.07979	0.840548	0.502543
Stac2	2736.77	3465.34	0.340522	0.334586	0.064859
Etfrf1	400.232	367.039	-0.1249	0.755119	0.359997
Dusp18	1034.72	952.215	-0.11988	0.523868	0.154174
Fndc7	3.69081	3.30059	-0.16122	0.876165	0.602547
Ppdpf	1153.51	921.673	-0.3237	0.016815	0.000501
Aoc3	91.1665	79.9306	-0.18975	0.834387	0.476598
Aph1b	739.559	867.931	0.230915	0.286971	0.04997
Dtd1	861.391	939.307	0.124928	0.685901	0.2851
Ift80	777.393	819.762	0.076561	0.798506	0.413187
Heca	480.867	636.736	0.405057	0.016262	0.000473
Lum	117.379	113.901	-0.0434	0.958856	0.85295
Irx6	7.07053	8.06679	0.190176	0.876165	0.596591
Klhl24	1458.36	1577.16	0.112982	0.579479	0.189559
Gprc5a	6.57165	6.03291	-0.1234	0.921116	0.731504
Opn3	135.429	140.515	0.053187	0.94096	0.795137
Itga9	297.29	248.148	-0.26067	0.327978	0.062691
Srrm3	2181.3	2105.83	-0.0508	0.873085	0.557361
Ptchd4	132.002	173.357	0.393179	0.182049	0.021946
Ntng1	1696.97	1998.04	0.235621	0.841975	0.50836
Uhrf1bp1	645.99	731.866	0.180066	0.438628	0.106297
Csf2rb	33.425	37.1707	0.153237	0.876165	0.586591
Adam7	2.54235	2.46384	-0.04525	0.968763	0.883002
Ly6i	4.20771	3.41907	-0.29943	0.777768	0.386309
Tmem203	182.582	173.705	-0.0719	0.900688	0.685348
Gm4884	0.661862	0.661817	-0.0001	0.999968	0.999499
Ttc9b	2295.46	1702.54	-0.43109	0.450019	0.112394
Zc3h10	378.509	364.239	-0.05544	0.877535	0.633059
Pthlh	62.6938	65.6303	0.06604	0.940471	0.791264
Calhm1	0.706914	0.615659	-0.1994	0.675436	0.272805
44622	1717.38	1478.56	-0.21602	0.125384	0.011937
Gpr183	27.0199	31.4127	0.217328	0.837561	0.482019
Eif3j1	1302.29	1210.16	-0.10586	0.567658	0.182168
Zdhhc13	476.465	463.111	-0.04101	0.914546	0.716991
Insig2	1005.62	1068.9	0.088034	0.736795	0.341197
Rdh16	3.5056	2.49566	-0.49024	0.498049	0.140162
Capn2	2358.29	2263.61	-0.05912	0.84017	0.487693
Klhdc8b	622.643	476.873	-0.3848	0.078503	0.005538
Ccnc	684.321	720.081	0.073486	0.813742	0.446419
Abca7	768.031	967.621	0.333277	0.009764	0.000222
4931414P19Rik	108.979	126.25	0.212228	0.687279	0.286265
Cyld	3427.89	3528.21	0.041618	0.890885	0.661489
Mios	418.619	453.574	0.115701	0.709161	0.309762
Nrip3	4627.43	4415.9	-0.0675	0.894066	0.667715
Acot9	348.897	347.8	-0.00454	0.999968	0.972986
Adamts10	785.817	570.807	-0.46119	0.002904	3.28e-05
Asic4	608.62	522.813	-0.21925	0.740165	0.344982
Tspan2	5992.57	3704.74	-0.6938	0.000165	8.04e-07
Pdgfra	1756.36	1529.25	-0.19977	0.266686	0.043495
Stambp	855.328	954.544	0.158334	0.375857	0.079546
Gm4737	2.67264	3.38386	0.340404	0.486362	0.133096
Muc19	14.7675	11.9477	-0.3057	0.791857	0.404417
Coro2b	8009.75	8463.53	0.079502	0.63321	0.231718
Gm14440	657.814	752.472	0.193957	0.519631	0.151882
Pex11g	19.9822	14.9205	-0.42142	0.605183	0.208171
Zyg11b	5474.67	6144.01	0.166408	0.266478	0.043445
Acot5	74.5167	75.2696	0.014505	0.992593	0.946969
Zcrb1	1029.73	943.442	-0.12625	0.595981	0.200985
Gpr119	0.494395	0.512865	0.052913	0.928629	0.753687
Paxbp1	1525.44	1497.15	-0.027	0.938747	0.777816
Ccm2	1492.29	1276.89	-0.2249	0.211025	0.02843
Rabepk	519.617	493.829	-0.07344	0.870665	0.553097
Vwc2l	200.081	269.891	0.431789	0.316439	0.058875
Brinp1	5668.85	6415.05	0.178403	0.344031	0.068119
Mrpl2	591.472	548.97	-0.10758	0.729213	0.329574
Slc39a10	4115.54	5774.42	0.488594	0.014843	0.000409
Mamstr	47.2285	36.8204	-0.35915	0.606323	0.209172
Pde4a	3987.4	4611.65	0.209837	0.151125	0.015996
Ankrd66	15.4606	16.0149	0.050817	0.96884	0.883542
Dpf1	1214.29	1062.42	-0.19276	0.338412	0.066114
Gpm6b	23430.4	23840.2	0.025015	0.917441	0.721472
Slc35c2	1329.79	1322.19	-0.00826	0.980609	0.916163
Atp6v1a	9915.67	11750.9	0.244985	0.166563	0.018621
Pak2	1657.09	1654.4	-0.00234	0.999968	0.979983
Ccdc84	144.463	113.69	-0.34559	0.466523	0.12188
Tlr12	18.8232	17.7319	-0.08617	0.941073	0.797585
Nacc2	4451.16	5070.54	0.187957	0.530783	0.158687
Eml5	2149.94	2252.94	0.067515	0.876165	0.580064
Pced1b	223.269	192.138	-0.21664	0.675436	0.272639
Wnt8a	1.23852	1.09271	-0.1807	0.83675	0.480457
Olfr890	0.159262	0.163984	0.042156	0.876165	0.630349
Pclaf	32.3904	14.517	-1.15783	0.018343	0.00059
Kdm2b	737.572	731.753	-0.01143	0.983371	0.924457
Nrl	9.10791	8.12429	-0.16488	0.886421	0.652905
Gm3776	0.165691	0.170781	0.043652	0.876165	0.624192
Npsr1	31.4647	54.4775	0.791928	0.080004	0.005689
Tifab	80.0909	70.6278	-0.1814	0.827722	0.466089
Scoc	3624.99	3723.06	0.038509	0.873085	0.557377
Pkn1	927.997	971.595	0.066236	0.822409	0.458489
Speer4a	3.94142	3.43091	-0.20012	0.854659	0.527641
Skp1a	6428.65	6100.7	-0.07554	0.801042	0.416495
Cog1	1267.71	1368.91	0.110804	0.530356	0.158083
Smco3	306.219	260.504	-0.23326	0.438557	0.106236
Kctd16	109.349	158.175	0.532586	0.066721	0.004254
Scn2b	6530.63	6845.66	0.067968	0.745563	0.35027
Nkain4	884.177	700.275	-0.33641	0.145721	0.01522
Pcdh19	1274.8	1467.18	0.20278	0.610578	0.212085
Tmem104	732.85	737.819	0.009748	0.980331	0.915684
Pdcl	595.427	620.096	0.058567	0.876165	0.573655
Olfr61	0.807515	0.831594	0.042391	0.951383	0.827258
Wnt10a	133.014	172.777	0.37733	0.503986	0.143306
Exoc2	1126.79	1195.4	0.08528	0.714	0.314008
Tmem179b	152.98	127.605	-0.26166	0.480926	0.129138
Tex24	0.335509	0.335278	-0.00099	0.999968	0.993806
Mical1	272.873	259.548	-0.07222	0.876165	0.590367
Akap8l	3164.54	2730.23	-0.21297	0.267363	0.04365
Rsl1	75.1604	75.3258	0.003172	0.999968	0.988547
Zdhhc18	760.187	800.261	0.074118	0.798965	0.413652
Trappc10	2968.62	3224.87	0.11945	0.400287	0.089996
Maob	908.969	861.774	-0.07692	0.840548	0.4949
Cars2	285.073	276.06	-0.04635	0.929178	0.754611
Mcm6	270.678	226.16	-0.25923	0.483052	0.130151
1810022K09Rik	522.885	517.427	-0.01514	0.976516	0.904513
Pgm5	157.295	198.99	0.339224	0.456347	0.116056
Actl9	5.1063	5.21056	0.029161	0.986909	0.934805
Slc5a9	0.664184	0.664373	0.00041	0.999968	0.998198
S100a13	413.482	339.889	-0.28276	0.29029	0.050912
Rab12	2219.09	2382.34	0.102412	0.613394	0.215808
Zfp33b	248.003	279.628	0.17315	0.611563	0.213443
Neo1	2624.43	2984.8	0.185628	0.228668	0.032944
Adgrv1	88.5995	77.2368	-0.19801	0.815387	0.449109
Mthfs	63.9602	54.3548	-0.23477	0.789338	0.400002
Efcab11	6.78391	6.46079	-0.07041	0.957078	0.846433
Btk	28.4104	31.0305	0.127266	0.895767	0.671121
Wdr82	3485.6	3939.79	0.176714	0.212501	0.028834
Ccser1	206.995	268.007	0.372676	0.131503	0.012871
Whamm	533.029	563.061	0.079077	0.84679	0.516876
Pappa	29.8702	30.694	0.039249	0.977682	0.908271
Urah	16.4448	17.8616	0.119233	0.923225	0.735088
Kdm6a	687.604	678.867	-0.01845	0.958856	0.853029
Gan	41.6317	50.1601	0.268856	0.777734	0.386167
Bivm	557.109	561.84	0.0122	0.976591	0.905339
Acan	183.943	207.274	0.172276	0.671302	0.268024
5830473C10Rik	1.48567	1.51591	0.029074	0.974104	0.896708
Lrrn4	23.2733	27.0663	0.217821	0.840548	0.495547
Fam220a	1194.9	1257.05	0.073152	0.84807	0.518836
Lsm1	245.244	251.576	0.036779	0.943989	0.80748
Dlg1	3678.64	3873.18	0.074348	0.876165	0.585009
Hsd3b7	267.705	213.755	-0.32468	0.257953	0.040971
Phip	1515.52	1616.14	0.092741	0.746987	0.351532
Rbm43	338.863	340.744	0.007987	0.993952	0.949417
Tcf23	14.0862	16.181	0.20002	0.876165	0.579437
Akr1e1	526.239	513.165	-0.03629	0.936836	0.771868
Mlh1	267.135	236.935	-0.17307	0.594883	0.199988
Tmem88	103.565	93.369	-0.14953	0.847296	0.518041
Abca3	2934.14	3011.75	0.037666	0.876165	0.62025
Nol9	646.804	589.61	-0.13357	0.61579	0.217336
Il31	0.163063	0.168001	0.043043	0.876165	0.626685
Ctsk	86.8548	62.7282	-0.46949	0.227992	0.032757
Npy4r	0.348175	0.32206	-0.11248	0.801042	0.422042
Pom121	2706.81	3086.64	0.189444	0.219635	0.030681
Gmeb1	696.021	657.532	-0.08207	0.840548	0.488388
Limch1	2752.72	3202.09	0.218158	0.044631	0.00236
Tceal6	1439.24	1490.68	0.050664	0.876165	0.572776
Col17a1	40.3945	30.401	-0.41004	0.555279	0.17439
Cog8	679.874	640.228	-0.08668	0.809082	0.439071
Ces2g	5.90633	6.61696	0.163907	0.883418	0.644222
Slc25a23	16799	15047.9	-0.15881	0.246641	0.037803
Taf15	945.935	904.787	-0.06416	0.840548	0.499299
Ttll4	193.554	212.296	0.133344	0.801365	0.426514
Hhex	47.4018	45.6848	-0.05323	0.958672	0.85047
Ebf3	104.591	134.926	0.367402	0.678409	0.276877
Rabggta	960.952	968.222	0.010874	0.981392	0.917899
Polr2j	819.705	715.114	-0.19693	0.484943	0.132253
BC030499	154.27	145.755	-0.08191	0.938253	0.774383
Prrg3	990.558	1116.74	0.17298	0.542486	0.165245
Sort1	15189.9	18263.6	0.265853	0.007151	0.000136
Crcp	570.29	526.962	-0.114	0.7025	0.301527
Chsy3	212.969	260.065	0.288232	0.569622	0.183288
3300002I08Rik	7.59163	7.39009	-0.03882	0.980331	0.915633
Xpo4	100.021	125.3	0.32509	0.567991	0.18237
Timm9	454.213	394.532	-0.20323	0.447887	0.110722
Cited2	1258.17	1200.27	-0.06797	0.870634	0.552882
Adra2b	46.1782	45.8612	-0.00994	0.999968	0.976944
Pprc1	721.326	790.966	0.132964	0.658245	0.255866
Ppp1r26	554.599	628.659	0.180833	0.442828	0.108135
Unc119	721.081	636.587	-0.1798	0.55775	0.176296
Cdcp2	0.314674	0.339636	0.110132	0.801365	0.427982
Pnpla5	0.172461	0.167263	-0.04415	0.876165	0.621774
Cd74	113.634	256.267	1.17325	1.01e-05	2.33e-08
4933415F23Rik	0.163063	0.168001	0.043043	0.876165	0.626685
Coq9	1241.84	1138.36	-0.12552	0.661702	0.258286
Rsu1	658.872	586.617	-0.16758	0.477367	0.12729
Dnajb14	210.163	301.857	0.522359	0.145128	0.015133
Eps8l3	99.8536	98.4592	-0.02029	0.98421	0.925922
Setdb1	1280.64	1184.53	-0.11254	0.531063	0.15883
Mdh1b	26.6584	26.986	0.01762	0.997974	0.956863
Rap1gds1	9355.17	10586.7	0.178419	0.305213	0.055294
Efnb1	326.481	339.553	0.056639	0.885245	0.649749
Gskip	777.162	871.228	0.164834	0.444433	0.10905
Cables1	881.928	814.157	-0.11535	0.651094	0.249139
Nutf2	1417.48	1446.12	0.028865	0.919871	0.727978
Det1	95.6259	102.375	0.098395	0.883017	0.643307
Zfp987	9.69899	13.1711	0.441474	0.626274	0.225828
Dpcr1	0.489679	0.508367	0.054036	0.926926	0.748098
Sgtb	1799.5	2298.04	0.352802	0.03435	0.001515
Dock8	163.846	172.462	0.073931	0.907449	0.699048
Kmt5a	1363.18	1413.23	0.052021	0.868231	0.546564
Sgk2	84.6785	41.9721	-1.01256	0.004405	6.23e-05
Tmem169	423.645	459.609	0.117551	0.717734	0.31795
Slc8a2	8964.94	9763.62	0.123123	0.62685	0.226788
Upk1a	14.817	17.9919	0.280095	0.801042	0.422125
Trpv4	338.084	267.118	-0.3399	0.485851	0.132874
Tada2b	925.62	1069.03	0.207809	0.219256	0.030529
Acta2	1176.27	1085.15	-0.11633	0.902334	0.688536
Rac2	71.3782	81.9695	0.199603	0.767448	0.374162
Trpc5os	2.35883	1.66039	-0.50655	0.376108	0.079621
Taok2	4786.66	5004.37	0.06417	0.736795	0.340507
Lama1	183.346	168.458	-0.12218	0.873522	0.558244
Frem3	98.7841	117.628	0.251883	0.803571	0.431704
44625	2031.04	2319.63	0.191679	0.164115	0.018136
Rnf19a	1102.43	1166.6	0.081629	0.85221	0.524814
Rab7b	56.0908	30.356	-0.88578	0.027464	0.001057
Gns	3448.25	3781.29	0.133015	0.390313	0.085305
Radil	401.21	399.35	-0.0067	0.999968	0.96261
Spata32	11.4821	15.7158	0.452835	0.590511	0.196892
Pld5	242.553	285.443	0.234905	0.58823	0.195669
Caly	4207.87	3972.35	-0.0831	0.659794	0.256986
Ttc25	52.5828	47.0481	-0.16045	0.873425	0.557923
Prkcq	403.671	322.085	-0.32574	0.299854	0.0536
Dux	0.868121	0.785515	-0.14426	0.831671	0.472285
Taf5	175.165	176.094	0.007637	0.999968	0.962087
Pou3f4	251.138	196.483	-0.35407	0.348527	0.069826
Kif1b	20565.5	25317.9	0.299933	0.003163	3.72e-05
Cntrl	423.159	377.077	-0.16634	0.638137	0.236085
Vpreb3	1.90473	1.71966	-0.14746	0.876165	0.601203
1700019N19Rik	0.461686	0.529097	0.196619	0.67908	0.278536
Mpp6	925.595	836.457	-0.14609	0.545728	0.168302
Rrp15	150.727	123.477	-0.2877	0.483052	0.130211
Piezo1	370.355	347.141	-0.09339	0.845442	0.514872
Fxr1	1128.88	1201.91	0.090447	0.801042	0.420581
Btf3	3056.45	2550.36	-0.26116	0.036672	0.001714
Tuba4a	12623.6	12954.5	0.037335	0.911089	0.707784
Lman2	2448.06	2487.8	0.023235	0.94096	0.793187
Zfp358	888.055	888.821	0.001243	0.999968	0.990839
Tssk2	1.23024	1.39537	0.181708	0.819648	0.454945
Msantd4	1319.63	1461.67	0.147487	0.354744	0.071912
Nt5c3b	948.487	821.588	-0.20721	0.228174	0.032809
Lrch1	511.11	557.551	0.12547	0.808863	0.43866
Palm	7397.88	5876.7	-0.3321	0.078791	0.005567
Mre11a	289.537	308.875	0.093278	0.830835	0.469647
Asl	338.815	282.972	-0.25984	0.355003	0.072025
Flnb	2271.75	2545.24	0.164001	0.412846	0.095415
Tssc4	678.832	540.989	-0.32746	0.03599	0.001654
Alpk2	16.325	16.1744	-0.01337	0.999968	0.969903
Slc12a8	56.9851	76.5188	0.425231	0.479865	0.128679
Adam28	27.6821	23.1514	-0.25785	0.796027	0.410614
Pars2	201.52	173.802	-0.21347	0.546768	0.169235
Tmem241	130.119	132.112	0.021928	0.976503	0.904243
Irf3	508.479	469.388	-0.11541	0.723034	0.32313
Hsf3	6.97943	5.92694	-0.23582	0.846645	0.516544
Pla2g2d	10.8379	12.3469	0.188067	0.876165	0.602126
Exoc1	1212.87	1309.39	0.110472	0.571693	0.184554
Vrk1	335.677	323.196	-0.05466	0.898222	0.677196
Styxl1	4.57772	4.05753	-0.17403	0.876165	0.623969
Smarcd3	2328.26	1912.64	-0.28368	0.016567	0.000487
Banf1	899.278	791.783	-0.18366	0.414852	0.096303
Anks4b	3.00892	3.62235	0.267679	0.80187	0.428877
Txlna	1390.28	1268.43	-0.13233	0.527179	0.1561
Smndc1	779.596	750.11	-0.05562	0.876165	0.569999
Ptges3	2624.16	2808.32	0.097852	0.698036	0.297698
Mcm10	26.9836	22.415	-0.26762	0.805255	0.434335
Slc25a11	2320.73	2108.45	-0.1384	0.319668	0.059832
A930007A09Rik	45.3558	49.2671	0.119338	0.879276	0.635974
Gmps	686.462	863.425	0.330891	0.057181	0.003357
Cuedc1	1010.19	859.682	-0.23275	0.18789	0.023262
Wdr55	230.113	212.778	-0.11299	0.801365	0.426929
Ccdc125	30.5491	21.947	-0.4771	0.496225	0.13922
Tmbim6	9929.32	9748.64	-0.02649	0.909169	0.702536
Mettl7a1	1016.38	1051.71	0.049302	0.876165	0.581876
Lrfn1	1050.98	1318.39	0.327048	0.007613	0.00015
Gm5148	109.46	104.871	-0.06179	0.942657	0.802563
Ppp1ca	6128.94	5176.94	-0.24354	0.34344	0.067944
Marveld1	454.62	424.357	-0.09938	0.806869	0.436265
Pcid2	672.618	660.713	-0.02576	0.941968	0.800456
Was	65.6858	56.4549	-0.21848	0.769837	0.37804
Angel1	272.704	257.902	-0.08051	0.897748	0.675805
Srarp	107.868	78.1592	-0.46478	0.215267	0.02945
Rbm38	107.466	119.257	0.150196	0.801365	0.427791
Plod2	189.854	174.056	-0.12534	0.823876	0.460391
Cd99	1868.78	1712.09	-0.12634	0.65443	0.252946
Utp4	809.391	887.228	0.132467	0.514588	0.149042
4933403O08Rik	1.11694	1.53216	0.456025	0.365635	0.076112
Ppa2	727.938	734.166	0.012292	0.976503	0.903646
Rbms2	528.015	495.77	-0.09091	0.803571	0.431619
Alpk1	144.847	119.728	-0.27476	0.492624	0.137445
Ablim1	3179.65	3682.14	0.211676	0.183441	0.022253
Gja5	16.781	13.1076	-0.35642	0.70206	0.30094
Sec24a	572.265	614.543	0.10283	0.772528	0.380362
Rrs1	486.519	531.188	0.126727	0.651668	0.249871
Hnrnpdl	3537.69	3422.29	-0.04784	0.868809	0.548098
Casp9	665.203	685.415	0.043185	0.884348	0.647748
Bcs1l	455.016	437.65	-0.05614	0.876165	0.625382
Gm4567	0.514869	0.476662	-0.11124	0.801042	0.424051
Fahd2a	270.266	201.616	-0.42277	0.110859	0.009737
Zfp541	18.192	17.3826	-0.06567	0.956522	0.845074
Klhl6	36.4714	37.2526	0.030577	0.979026	0.911223
Nes	315.187	254.231	-0.31006	0.252787	0.039469
Ctsf	1793.31	1524.75	-0.23405	0.08533	0.006345
Mgat5	546.956	669.642	0.291966	0.400112	0.0899
Fam206a	779.235	709.649	-0.13495	0.68366	0.282511
Eps15	5842.12	5793.95	-0.01195	0.961466	0.862286
Abraxas2	770.141	800.653	0.056054	0.876165	0.570149
Gsdma2	0.506338	0.487144	-0.05575	0.924417	0.740173
Atg4d	825.472	714.882	-0.20751	0.264891	0.042964
Klk9	2.74124	2.56975	-0.0932	0.936505	0.770837
Slc22a30	0.163063	0.168001	0.043043	0.876165	0.626685
Kcnj8	108.126	93.7072	-0.20648	0.703357	0.30349
Ferd3l	0.614482	0.704956	0.198165	0.676299	0.275067
Prpsap1	1154.1	1033.13	-0.15974	0.353568	0.071376
Cox6a2	193.717	216.291	0.159026	0.760835	0.366625
P3h4	333.731	312.298	-0.09576	0.85507	0.528349
Supt20	878.756	821.143	-0.09783	0.76157	0.368412
Ctnnb1	11025.6	11170.2	0.018796	0.949357	0.821696
Cebpe	0.49943	0.485368	-0.0412	0.938747	0.778399
Ssna1	608.596	510.049	-0.25485	0.414852	0.096367
Trp53inp1	591.163	484.801	-0.28616	0.175924	0.020571
Bahcc1	1001.06	1025.22	0.034394	0.940274	0.786804
Cnp	12524.7	7932.02	-0.65902	0.000116	5.16e-07
Nsd1	3929.81	4174.33	0.087085	0.681084	0.279918
Gfpt1	1784.72	2125.24	0.251932	0.088051	0.006716
Vmn2r2	0.720601	0.629082	-0.19595	0.67845	0.27735
Serpinf1	420.075	352.054	-0.25485	0.497509	0.139832
Hsph1	6784.51	7959.2	0.230378	0.172467	0.019811
Tctn2	663.288	585.914	-0.17894	0.397799	0.088445
Stc2	33.0526	31.2396	-0.08139	0.939547	0.784191
Ces2e	3.12102	3.5368	0.180428	0.876165	0.597751
Sbsn	181.499	170.107	-0.09352	0.869424	0.549731
Hoxb1	0.321928	0.340199	0.079637	0.840548	0.503413
Mmp17	6020.63	6446.47	0.098595	0.809833	0.44033
Ogfod2	603.479	536.948	-0.16852	0.488351	0.134435
Cast	364.571	432.502	0.246508	0.252738	0.039362
Hcfc1	3454.04	4070.53	0.236931	0.072175	0.004828
Lasp1	4503.3	4282.81	-0.07242	0.864032	0.540329
Klhl38	14.181	24.6559	0.797976	0.179594	0.021439
Paip2b	1382.36	1577.9	0.190872	0.165826	0.018446
Serinc4	14.2791	11.6877	-0.28892	0.800722	0.41564
Saxo1	1.32766	1.32811	0.000494	0.999968	0.998163
Fam26f	5.77528	5.25246	-0.1369	0.899939	0.682522
Gpank1	427.407	364.708	-0.22887	0.529576	0.157438
Fastkd2	426.308	423.642	-0.00905	0.991424	0.944963
Polr1e	136.781	163.013	0.253123	0.482017	0.129634
Hmgn5	318.964	302.688	-0.07556	0.876165	0.608855
Gpr174	2.48326	3.1419	0.339406	0.703173	0.303085
Myo6	3924.83	3710.51	-0.08101	0.767657	0.374472
Fbrsl1	1896.64	1970.9	0.055415	0.840548	0.498812
Ly6e	6705.12	6047.56	-0.14891	0.612004	0.214074
Arhgap24	270.455	286.227	0.08177	0.908697	0.701387
Dgkz	13615.1	14442	0.085058	0.839403	0.485703
Rhoa	4872.34	4494.99	-0.1163	0.400112	0.089912
Cst11	0.333571	0.333678	0.000463	0.999968	0.997111
Pcbp4	3990.37	3585.95	-0.15417	0.41373	0.09577
Ccdc116	76.3239	52.0177	-0.55313	0.208677	0.027768
Hebp1	530.04	485.399	-0.12693	0.775891	0.383896
Tctn1	695.773	628.15	-0.14751	0.657544	0.255113
Adgra2	615.365	553.315	-0.15334	0.65753	0.254923
Carnmt1	242.95	263.392	0.116549	0.804155	0.432884
Rbpms	193.439	176.078	-0.13566	0.779558	0.38816
Cd300ld5	4.37698	3.65417	-0.26039	0.801042	0.421842
Cep72	43.6878	38.1846	-0.19424	0.867459	0.54546
Dscaml1	2539.91	2949.13	0.215509	0.291829	0.05138
Wee1	642.895	704.498	0.132012	0.593807	0.199191
Ccl1	0.165691	0.170781	0.043652	0.876165	0.624192
Zfp97	105.629	118.591	0.166987	0.801042	0.420723
Lmcd1	108.995	114.437	0.070299	0.908065	0.700593
Csnk1d	3262.98	3661.56	0.166267	0.217791	0.03016
Tpm1	4052.74	3886.96	-0.06026	0.840548	0.489965
Mybpc3	20.1625	7.51547	-1.42374	0.004758	7.1e-05
Rubcn	2458.04	2687.64	0.128831	0.450019	0.112337
Sertad2	831.766	945.507	0.18491	0.433664	0.104063
Lrp1b	644.946	863.364	0.42079	0.140693	0.014371
Nfkbil1	249.64	239.5	-0.05982	0.899829	0.681816
Mplkip	299.529	276.449	-0.11569	0.754644	0.359322
Bzw2	756.593	718.519	-0.07449	0.843571	0.511012
Gpr22	1567.62	2147.2	0.453876	0.008937	0.000197
Arl1	1080.25	1140.31	0.078055	0.801365	0.425452
Trmt1l	901.499	871.082	-0.04952	0.876165	0.575843
Plxnd1	2441.32	2284.89	-0.09554	0.876165	0.58719
Vmn2r52	0.16786	0.162916	-0.04314	0.876165	0.625896
Lonp2	1676.83	1712.02	0.029964	0.920809	0.730993
Zrsr2	979.787	1050.12	0.100014	0.689155	0.288585
Slc6a11	6257.69	6359.55	0.023293	0.988451	0.937304
Iqca	37.6636	42.3106	0.16785	0.876165	0.570225
Spc25	14.5761	6.75597	-1.10937	0.046455	0.00249
Nme8	1.45981	1.82953	0.325692	0.651539	0.249555
Zfp367	504.295	479.522	-0.07267	0.876165	0.570259
Pcsk5	294.286	313.535	0.091409	0.833154	0.475134
Ptpn9	1149.68	1209.58	0.073276	0.822409	0.458353
Rfc4	51.4951	51.7879	0.00818	0.999968	0.975505
Zfp975	153.065	164.211	0.101402	0.866546	0.544108
Nalcn	2214.12	2705.72	0.289276	0.031961	0.001324
Tlr6	19.2747	23.2699	0.271756	0.801042	0.421069
Mgrn1	5782.07	6296.86	0.123045	0.432124	0.103532
4930432K21Rik	59.6858	65.4094	0.132111	0.879171	0.63567
Pik3cg	131.981	135.673	0.039808	0.949227	0.820942
Slc25a37	1043.96	986.29	-0.08198	0.840548	0.492142
Tatdn2	836.031	919.069	0.136618	0.513024	0.148208
Dcun1d4	2513.49	2790.29	0.150727	0.298813	0.053145
Angptl4	115.092	91.0211	-0.33851	0.41377	0.095907
Cdh17	1.42112	1.54181	0.117602	0.876165	0.62904
Igfals	0.894387	0.758962	-0.23687	0.62685	0.226844
Cdh3	28.2885	42.1309	0.574662	0.360168	0.074195
Sec11a	474.08	426.819	-0.15151	0.604274	0.206963
Tsx	2.7838	2.19996	-0.33958	0.681031	0.279794
Gal3st1	462.265	309.589	-0.57837	0.000904	5.99e-06
Exosc4	565.446	523.226	-0.11196	0.745187	0.349933
Phc3	1927.55	2268.14	0.23474	0.095656	0.00775
Ckap4	590.333	634.034	0.103032	0.796323	0.410988
Htr2b	5.10785	5.21845	0.030905	0.985773	0.931301
Slc25a26	338.326	316.138	-0.09786	0.801365	0.427565
Slc39a6	1183.64	1297.32	0.132305	0.611361	0.212902
Drd1	830.558	739.038	-0.16843	0.881696	0.640959
Zscan21	399.015	382.218	-0.06205	0.876165	0.619731
Cct7	3562.97	3891.7	0.127321	0.464919	0.120548
Otud3	199.377	196.413	-0.02161	0.975344	0.900314
Sirt5	203.855	201.704	-0.0153	0.981218	0.917246
Olfr1511	0.856442	0.830267	-0.04478	0.947561	0.816259
Dsc1	1.04059	0.982306	-0.08316	0.900617	0.684872
Ubxn7	1312.01	1301.03	-0.01213	0.973862	0.895196
Traf3ip2	59.933	74.2583	0.309201	0.639156	0.237381
Esrrb	127.626	132.245	0.051282	0.950756	0.824466
Faah	2855.16	2845.02	-0.00514	0.998749	0.958493
Bend5	159.508	202.716	0.345825	0.287133	0.050062
Asxl3	247.574	262.924	0.086783	0.876165	0.596712
Cdk7	1220.71	1341.42	0.136042	0.419894	0.098128
Epn3	369.724	317.2	-0.22105	0.852751	0.52559
Rbp2	2.43902	2.21216	-0.14085	0.876165	0.602735
Dctn4	2388.81	2330.57	-0.03561	0.881968	0.641206
Gpt	397.602	379.534	-0.0671	0.876165	0.609069
Hmgcl	573.08	459.713	-0.318	0.142374	0.014623
Recql4	93.3881	56.0526	-0.73646	0.023411	0.000826
Ralyl	1532.7	1650.63	0.106942	0.553766	0.172924
Gfer	309.023	283.26	-0.12559	0.746987	0.351559
Ndufaf6	136.295	116.426	-0.22732	0.631852	0.230792
Sympk	4269.29	4294.73	0.008569	0.974055	0.895772
Tctex1d1	11.9144	11.6318	-0.03463	0.983252	0.922679
Klf8	147.217	154.451	0.069206	0.912446	0.71178
Hgsnat	1284.51	1362.98	0.085553	0.692393	0.291988
Ubash3a	7.50668	8.65083	0.204664	0.876165	0.567571
Olfr531	0.165691	0.170781	0.043652	0.876165	0.624192
Rasl10a	619.607	543.312	-0.18957	0.609703	0.211606
Slc43a1	9.77684	10.0711	0.042783	0.977029	0.906684
Kank4	206.944	238.668	0.205765	0.730584	0.330654
Ints11	683.265	629.352	-0.11858	0.702894	0.302243
Spata20	3.65698	3.3156	-0.14138	0.899939	0.682571
Araf	2647.24	2715.09	0.03651	0.914478	0.716819
Ank2	12822.1	16396.6	0.354757	0.028557	0.001112
Mex3a	149.396	107.21	-0.4787	0.123598	0.011647
Bfar	894.02	814.365	-0.13463	0.485417	0.132546
Tox3	293.951	357.972	0.28427	0.198679	0.025638
Thtpa	706.764	683.428	-0.04844	0.879276	0.636486
Tubb4a	27899.7	28539	0.03269	0.925793	0.744081
Ambp	0.466338	0.519036	0.154458	0.736795	0.341444
Sar1b	1611	1432.28	-0.16964	0.612233	0.214306
Zfp362	997.792	992.046	-0.00833	0.986466	0.933025
Mup2	0.640352	0.705538	0.139858	0.760498	0.366227
Gga3	2107.14	2263.47	0.103248	0.58296	0.191593
Tspan10	2.27077	2.70061	0.2501	0.806765	0.436105
Armt1	620.49	572.064	-0.11723	0.704171	0.304148
Raver1	1474.15	1480.02	0.005729	0.993011	0.947702
Arntl2	212.687	177.327	-0.26232	0.506387	0.144977
Zfp94	172.067	187.999	0.127752	0.869357	0.549489
Desi2	568.35	583.015	0.036753	0.926086	0.745698
Rnpepl1	1211.92	1058.31	-0.19554	0.198407	0.025538
Fkbpl	202.708	181.867	-0.15652	0.698036	0.297679
Nrarp	724.826	529.719	-0.45241	0.008063	0.000165
Fer	331.494	325.342	-0.02702	0.96001	0.858045
Siglecf	10.0278	10.1538	0.018025	0.999671	0.960634
Zfp607a	20.1786	22.9476	0.185517	0.876165	0.569759
Itga2b	47.4892	37.968	-0.32281	0.634106	0.232968
Cacna2d3	2368.48	2482.16	0.067639	0.876165	0.605507
Rgl3	120.601	138.58	0.20048	0.665098	0.262523
Gldn	35.5084	34.6567	-0.03503	0.977045	0.907003
Sstr3	634.719	711.64	0.165029	0.560931	0.177806
Lhx4	0.172461	0.167263	-0.04415	0.876165	0.621774
Cdk5rap2	751.465	776.769	0.04778	0.921793	0.732583
P2ry1	137.629	105.45	-0.38422	0.37982	0.081088
Camsap2	4455.92	5243.37	0.234772	0.050477	0.00279
Lefty1	96.8868	87.4311	-0.14815	0.876165	0.627969
Arxes1	745.645	649.779	-0.19854	0.40334	0.09139
Rpl11	5920.27	5033.03	-0.23424	0.258838	0.041329
Ehd2	358.024	294.601	-0.28129	0.375529	0.079372
Lor	163.83	154.387	-0.08565	0.876165	0.591095
Xrcc6	333.125	282.362	-0.23852	0.306759	0.05566
Fam173b	119.103	99.4553	-0.2601	0.538459	0.163157
Retsat	328.695	287.766	-0.19186	0.621114	0.221423
Ninj1	393.964	324.387	-0.28035	0.376866	0.079951
Tcf7	147.341	140.637	-0.06718	0.91229	0.711457
Pcdhga6	589.572	959.056	0.701947	0.000122	5.49e-07
Yif1b	705.397	660.262	-0.0954	0.731097	0.331686
Kcnn4	8.61068	9.27656	0.107462	0.935775	0.768977
Atp6v1b1	0.915627	1.07347	0.229446	0.727515	0.328031
Cadm4	6717.55	5811.11	-0.20912	0.189375	0.023563
Tmsb15b2	29.2064	13.7518	-1.08667	0.037237	0.001778
Clptm1	6041.76	5987.63	-0.01298	0.954864	0.8385
Klk10	9.87037	8.98096	-0.13623	0.911848	0.710251
Lamc2	238.044	257.633	0.114089	0.876165	0.592244
Als2cr11	0.85661	0.797558	-0.10305	0.869357	0.549417
Spata3	11.3451	9.57076	-0.24537	0.840548	0.499139
Gdf5	9.24192	9.72696	0.073797	0.955327	0.83985
Ldlrap1	152.093	123.754	-0.29748	0.611432	0.213304
Gpr161	891.847	1028.38	0.20551	0.84057	0.503597
Pfas	804.973	797.402	-0.01363	0.973945	0.895527
Gm10220	52.9537	40.7183	-0.37905	0.628101	0.227862
Fcrla	1.10153	0.909972	-0.27561	0.576207	0.187337
Alkbh6	615.34	571.988	-0.1054	0.715962	0.315951
Fcna	5.35159	4.92565	-0.11965	0.924417	0.740058
Smim10l2a	473.326	421.221	-0.16826	0.576856	0.187839
Atp6ap2	4720.84	5239.73	0.150448	0.316439	0.058881
Zfp819	3.87614	3.10889	-0.31822	0.747577	0.352139
Nuf2	86.3677	60.578	-0.5117	0.300389	0.053763
Arhgdia	8754.16	8500.81	-0.04237	0.876165	0.629227
BC147527	0.742478	0.91584	0.302746	0.542802	0.165875
Rlbp1	433.983	408.596	-0.08696	0.860458	0.536271
Mrgpra6	0.314494	0.331999	0.078149	0.841218	0.50762
Sfmbt2	89.607	86.3528	-0.05337	0.943793	0.806975
Fsd1l	913.222	965.142	0.079775	0.808312	0.437862
Prss52	2.6308	2.39033	-0.13829	0.887759	0.655999
Mov10l1	0.159262	0.163984	0.042156	0.876165	0.630349
Aoah	8.75816	7.48126	-0.22735	0.859148	0.534821
Mns1	47.3199	50.7408	0.100699	0.911089	0.707156
Thada	269.542	393.381	0.545415	0.008627	0.000184
Serf2	4004.97	3132.9	-0.35429	0.019242	0.000626
Phax	916.664	912.126	-0.00716	0.988601	0.938978
Rrbp1	1631.12	1513.49	-0.10799	0.613734	0.216243
Proser2	98.2417	107.363	0.128086	0.845489	0.51518
B3galnt2	475.922	456.255	-0.06088	0.876165	0.624266
Pex16	480.56	401.228	-0.2603	0.260282	0.041749
Nrtn	132.398	86.1596	-0.6198	0.024685	0.000894
Hes1	296.195	292.841	-0.01643	0.976389	0.902446
Mfsd3	131.002	89.8703	-0.54367	0.094188	0.0075
Fcgr2b	67.1577	80.7544	0.265988	0.642744	0.240966
Milr1	6.56615	4.75646	-0.46516	0.596478	0.201359
Ybx1	4278.09	3729.34	-0.19805	0.089597	0.006886
Fopnl	833.876	763.764	-0.12671	0.722478	0.322354
Gm45618	1.92526	2.04913	0.089961	0.929237	0.754894
Cpsf4l	3.0047	3.27932	0.126174	0.909414	0.703368
Grk4	1214.51	1000.05	-0.2803	0.132823	0.013112
Zpld1	4.90978	4.04996	-0.27775	0.803164	0.430497
Adcyap1r1	5303.67	5640.99	0.088957	0.784753	0.394975
Gpc4	268.034	301.46	0.169552	0.827587	0.464756
Nphp1	430.263	395.478	-0.12162	0.769654	0.3774
Snrpd3	533.746	584.47	0.130976	0.61815	0.219241
Tmem71	13.9138	15.9079	0.193231	0.876165	0.582931
Atg2a	2036.17	1990.99	-0.03237	0.892877	0.665679
Musk	27.8307	26.4586	-0.07294	0.952056	0.829429
Tti1	595.74	604.183	0.020302	0.958672	0.850565
Isca2	663.259	573.903	-0.20877	0.426713	0.101086
Fam213b	1007.46	779.415	-0.37025	0.045325	0.002412
Lnp1	7.55781	8.03517	0.08836	0.944504	0.809633
Ubc	20322.5	22183.3	0.126395	0.274065	0.045792
Fam171b	3809.67	5080.24	0.415233	0.004722	7e-05
Cct2	3560.87	3646.97	0.034467	0.897748	0.675597
Gnal	6529.94	6635.67	0.023173	0.966446	0.873611
Btbd9	2355.42	2667.72	0.179625	0.507965	0.145622
Lipa	635.27	697.246	0.134298	0.604292	0.207158
Wdsub1	261.618	220.274	-0.24816	0.444433	0.109035
Myl12a	823.205	698.321	-0.23736	0.152879	0.016225
Matn4	275.413	202.421	-0.44424	0.068683	0.004433
Fut2	23.0677	21.7028	-0.08799	0.940471	0.791572
Casp12	27.2936	32.0787	0.233053	0.805934	0.435081
Degs1	2432.64	2179.51	-0.15852	0.324156	0.0612
Tpm4	877.902	795.371	-0.14243	0.529578	0.157521
Cep350	1394.39	1712.32	0.296319	0.083029	0.006081
Traip	679.78	305.789	-1.15253	2.08e-18	5.84e-22
5730455P16Rik	1643.99	1861.46	0.179234	0.244569	0.037129
Eme1	5.75295	4.20142	-0.45343	0.595981	0.200938
Tmem87a	810.759	780.15	-0.05552	0.876165	0.586077
Edrf1	597.295	653.715	0.130218	0.590774	0.197112
Adamtsl2	122.094	126.179	0.047482	0.949227	0.820556
Comtd1	189.082	185.199	-0.02993	0.958788	0.851552
Cadps2	1569.93	1970.95	0.328195	0.215376	0.02952
Acaa1a	1045.52	848.219	-0.30171	0.033086	0.001397
Asb10	7.95453	7.30218	-0.12345	0.92355	0.736107
Mpp4	24.4131	19.0815	-0.35548	0.673615	0.270462
Gch1	30.049	35.0484	0.22203	0.817536	0.452219
Cdh24	415.051	378.098	-0.13453	0.744416	0.349397
H3f3a	5320.25	4276.69	-0.315	0.025849	0.000949
Acvr1c	583.804	839.817	0.52459	0.012229	0.000309
Chd2	1399.16	1558.93	0.155993	0.297893	0.052881
Chd4	5962.46	5860.59	-0.02486	0.921047	0.731234
Gnat2	1.38273	1.28384	-0.10706	0.899509	0.680887
Snx24	349.621	357.683	0.032892	0.940274	0.790179
Fam69b	1337.9	1234.87	-0.11561	0.689155	0.288611
Fam159a	0.81503	0.839447	0.042585	0.950756	0.824456
Rbm8a	1247.93	1083.03	-0.20447	0.186615	0.022916
Boc	526.855	581.397	0.142117	0.658391	0.256178
Stkld1	4.42593	4.49512	0.02238	0.992593	0.946892
Tpt1	13396.3	12289.5	-0.12441	0.566191	0.180911
Polr3b	433.976	458.034	0.077841	0.852751	0.525564
Gabbr2	5914.86	7765.36	0.392707	0.068361	0.004404
Pnma5	1.86803	1.79231	-0.0597	0.956284	0.843798
Rtn3	27908.7	31423.4	0.171123	0.06241	0.003846
Tnfrsf22	439.862	466.947	0.086207	0.847079	0.51767
Abca13	3.39507	3.25328	-0.06154	0.952569	0.832052
Clca4b	1.91336	2.72568	0.510513	0.42163	0.098788
Mmgt2	300.623	293.295	-0.0356	0.943989	0.807408
Nipal1	0.488145	0.505889	0.05151	0.931727	0.759218
Etaa1	236.068	241.195	0.030999	0.952366	0.830833
Plcd1	327.258	275.336	-0.24924	0.341373	0.067056
Cntnap2	2040.53	2411.41	0.240932	0.215299	0.029477
Gzma	0.846631	0.814364	-0.05606	0.94096	0.793743
Zic5	79.6533	80.0303	0.006813	0.999968	0.980748
Timm17b	376.623	324.328	-0.21567	0.453374	0.114527
Fsbp	45.3193	44.6128	-0.02267	0.985588	0.930038
Zfp846	220.268	229.555	0.059585	0.901708	0.687396
Alox15	1.9257	1.73388	-0.15137	0.876165	0.594379
Zfp7	171.645	182.196	0.086057	0.876165	0.57778
Trpc3	500.491	516.742	0.0461	0.94096	0.793339
Man1a	800.216	819.243	0.033902	0.946105	0.812516
Smurf2	942.213	906.552	-0.05567	0.876165	0.582516
Brf2	267.847	284.618	0.087614	0.868231	0.547159
Tes	57.2363	45.611	-0.32755	0.612911	0.214956
Wdr26	3369.9	3559.64	0.079027	0.646881	0.245113
Ammecr1l	895.128	901.831	0.010762	0.976563	0.904975
Dip2a	2371.05	2680.01	0.17671	0.443801	0.108821
Cetn4	228.947	175.941	-0.37992	0.157996	0.017105
Tceal9	1363.37	1411.97	0.050532	0.870607	0.551348
Tmc7	676.942	681.328	0.009317	0.986835	0.934101
Zw10	526.108	530.989	0.013325	0.974104	0.896946
Prph	29.1541	36.5256	0.325211	0.704614	0.305327
Golt1a	11.8658	11.5267	-0.04183	0.977518	0.907954
Zfp1	421.625	423.549	0.006569	0.99698	0.954761
Sapcd2	53.9935	42.1664	-0.35669	0.653106	0.25124
Zfp46	1224.77	1136.58	-0.10781	0.821751	0.457272
Fam19a3	3.40278	2.58118	-0.39869	0.59404	0.199369
Il23r	0.159262	0.163984	0.042156	0.876165	0.630349
Smim12	816.586	700.877	-0.22045	0.202477	0.026501
2810408A11Rik	9.69732	6.55633	-0.5647	0.469714	0.12332
Ddx47	1048.76	1012.92	-0.05016	0.876165	0.579971
Supt5	3661.43	3866.99	0.078803	0.683433	0.282303
Usp14	3086.16	3570.82	0.210443	0.032988	0.001388
Hist1h2ap	86.0517	39.4634	-1.12469	0.006288	0.000113
Lmo7	2292.42	2272.66	-0.01249	0.976389	0.902675
Haghl	1643.4	1365.91	-0.26682	0.073351	0.005006
Vmn2r27	0.343408	0.317879	-0.11145	0.801042	0.424325
Cyp2d9	0.167724	0.162786	-0.04311	0.876165	0.626019
Shisa3	13.2721	12.0053	-0.14472	0.901405	0.686863
Mcpt4	1.74794	1.24641	-0.48788	0.330797	0.063679
Tbc1d2	184.326	151.986	-0.27832	0.540693	0.164138
Pappa2	34.9561	37.366	0.096182	0.934934	0.766975
Baz2b	975.51	983.918	0.012381	0.976489	0.902997
Blvra	354.238	351.905	-0.00953	0.988475	0.937936
Tspan3	6894.96	6403.76	-0.10662	0.503986	0.143349
Mcm3ap	1543.01	1550.93	0.007383	0.985414	0.928832
Trip11	457.571	593.094	0.374265	0.163715	0.018027
Palb2	33.4205	23.7782	-0.49109	0.438689	0.106347
Gtpbp3	445.305	408.811	-0.12336	0.662423	0.258747
Gvin1	110.596	228.345	1.04592	0.001685	1.39e-05
Mmp10	0.167724	0.162786	-0.04311	0.876165	0.626019
Tmem161a	729.824	675.766	-0.11102	0.635314	0.233791
Smg5	2664.45	2676.65	0.006588	0.987183	0.935336
Lrch4	1212.68	1139.95	-0.08922	0.801831	0.428636
Lyz1	15.6706	18.1973	0.215657	0.860375	0.53608
Nova1	1698.78	2010.2	0.242841	0.254634	0.039971
Krtap31-1	0.172461	0.167263	-0.04415	0.876165	0.621774
Lrrc63	1.32305	1.01001	-0.38949	0.439165	0.106673
Zdhhc15	251.818	217.094	-0.21407	0.484447	0.131838
Fgd4	715.602	850.735	0.249551	0.225903	0.032134
Mup6	0.165691	0.170781	0.043652	0.876165	0.624192
Abcc12	22.295	21.8798	-0.02712	0.988601	0.939255
Wdr7	4808.22	5756.67	0.259732	0.03373	0.001475
Tnfrsf21	1897.27	2119.89	0.160062	0.39389	0.086944
Fam184a	450.254	491.921	0.127687	0.779588	0.388381
Cd83	289.135	347.367	0.264718	0.644446	0.24334
Dnajc25	77.7702	55.3191	-0.49144	0.307136	0.055815
Nkapl	11.402	11.4981	0.012103	0.999968	0.973317
H13	1911.9	1860.91	-0.03899	0.876165	0.604291
Fat4	530.348	670.496	0.338289	0.368809	0.077206
Prss34	0.159262	0.163984	0.042156	0.876165	0.630349
Manea	1120.73	1257.58	0.166213	0.375739	0.079491
Cactin	693.104	684.615	-0.01778	0.961178	0.861327
Necab2	2697.67	2267.44	-0.25065	0.225903	0.03214
Ubl5	1965.29	1661.5	-0.24226	0.108238	0.009367
Zdhhc3	2063.8	2087.67	0.016594	0.952569	0.831501
Cybrd1	185.953	145.427	-0.35465	0.271254	0.044788
Smim19	541.574	606.064	0.162314	0.528114	0.156681
Gprc5d	3.09966	4.19001	0.43484	0.601837	0.204654
Nup93	481.739	502.474	0.060796	0.876165	0.601938
Ripor1	3149.56	3152.6	0.001389	0.999968	0.985283
Gdf1	3521.26	3180.7	-0.14675	0.492209	0.136981
Haus6	233.767	243.111	0.05654	0.902334	0.688576
Kcnip1	614.695	746.826	0.280903	0.083612	0.006143
Hmmr	89.747	76.2982	-0.23421	0.668702	0.265599
Ptcd2	690.864	629.126	-0.13505	0.619414	0.220018
Wnk3	790.193	1115.15	0.496964	0.00388	5.05e-05
Snrpc	517.188	541.825	0.067138	0.848976	0.520424
Fgf5	78.2554	82.0365	0.068076	0.924648	0.741343
Slc37a3	1286.37	1237.78	-0.05555	0.850085	0.521638
Sox3	48.7036	52.6902	0.113506	0.896206	0.672381
Mettl6	297.344	282.069	-0.07608	0.868065	0.54628
Guca1b	11.4033	10.5418	-0.11333	0.928629	0.752697
Olfr90	0.349321	0.330128	-0.08153	0.840548	0.497691
Rsl24d1	730.425	694.795	-0.07215	0.843328	0.510692
Ednrb	1621.06	1270.34	-0.35172	0.114504	0.01032
Fus	4370.81	4209.78	-0.05416	0.84017	0.487453
4833427G06Rik	10.7061	11.843	0.145603	0.900617	0.68494
Prr27	0.165691	0.170781	0.043652	0.876165	0.624192
Zfp26	546.187	500.884	-0.12492	0.64071	0.239233
Med14	2202.43	2636.26	0.2594	0.037147	0.00177
Sec16b	42.2512	54.163	0.358316	0.586915	0.194613
4930505A04Rik	2.31227	2.97081	0.361545	0.653639	0.251729
Pxk	1006.78	1082.65	0.104816	0.714	0.314043
Apof	4.51403	3.76323	-0.26244	0.810932	0.442411
Map7d1	8081.44	7853.99	-0.04119	0.877539	0.63316
Atp7a	380.153	437.896	0.204008	0.486976	0.133566
Tmx3	1528.63	1521.16	-0.00707	0.988601	0.939276
Ahnak	1980.34	2071.55	0.064966	0.879248	0.635775
Prdx4	308.018	217.13	-0.50446	0.008521	0.00018
Mcph1	256.815	271.304	0.079177	0.867665	0.545789
Dnah8	11.9507	13.9576	0.223952	0.855708	0.529276
Tnfsf13	74.0838	50.2405	-0.56031	0.245053	0.037326
2810474O19Rik	386.529	371.435	-0.05747	0.876165	0.620022
Sema4d	1273.6	1241.67	-0.03663	0.929259	0.755016
Rpf1	273.672	279.346	0.029603	0.948774	0.819315
Lhfpl2	606.858	625.589	0.043856	0.915287	0.718391
Harbi1	126.292	120.679	-0.06558	0.911594	0.709564
Zfp719	393.935	466.447	0.243757	0.275344	0.046128
Zfp866	653.313	707.785	0.115537	0.623132	0.222853
Myzap	24.4945	23.899	-0.03551	0.979788	0.914132
Daam1	1780.41	1796.34	0.012849	0.977696	0.908645
Clic1	254.403	195.636	-0.37895	0.178629	0.021243
Fgd3	169.187	162.72	-0.05622	0.938828	0.779842
Glipr1l1	1.09281	1.21384	0.151541	0.85452	0.527493
Rbak	320.317	289.937	-0.14376	0.70541	0.30604
Ncoa4	2211.97	2418.67	0.128883	0.528972	0.157166
Myrfl	5.66669	4.35808	-0.37881	0.671009	0.267568
Col1a1	657.581	373.741	-0.81513	0.004966	7.94e-05
Gm7827	106.572	132.669	0.316007	0.465061	0.120769
Sars2	323.106	312.019	-0.05037	0.925395	0.742516
Ndufa8	2081.33	1747.5	-0.25221	0.111342	0.009867
Ap2a2	6685.92	7324.81	0.131665	0.497678	0.139989
Vapa	2976.36	3380.48	0.183678	0.192408	0.024286
Sidt1	1692.26	1726.88	0.029223	0.946844	0.814471
Dlgap1	12873.9	14908.7	0.211708	0.217146	0.029921
Zbtb12	130.219	131.794	0.017351	0.982385	0.920414
Acvrl1	621.149	528.245	-0.23373	0.450019	0.112598
Plekhs1	11.3957	10.5438	-0.1121	0.930059	0.756504
Hormad1	0.33093	0.33091	-8.61e-05	0.999968	0.999461
AB124611	10.7319	7.55139	-0.50709	0.542438	0.165153
Dag1	3197.06	3382.38	0.081293	0.701848	0.30052
Cphx1	1.24661	1.07346	-0.21574	0.728948	0.329332
4930503L19Rik	177.189	157.941	-0.16589	0.779754	0.389221
S100b	3307.27	3062.93	-0.11073	0.740929	0.346221
Znhit6	232.537	237.419	0.029977	0.953483	0.835167
AI464131	1325.66	1171.06	-0.1789	0.249395	0.038547
Cd59a	585.797	378.989	-0.62825	0.023329	0.000821
Igf2bp2	34.3434	10.6229	-1.69286	9.48e-05	4.1e-07
Renbp	85.1701	87.1438	0.033051	0.974104	0.897089
Zfp266	1032.07	1042.68	0.014766	0.966772	0.874676
Fbxw15	5.46399	9.1367	0.741718	0.252738	0.039306
Abcc3	99.4837	99.5099	0.000379	0.999968	0.998532
Cavin1	804.813	832.261	0.048383	0.89025	0.660415
Tnfaip6	255.848	259.532	0.020627	0.968681	0.882838
Zfp784	225.057	189.038	-0.25161	0.390156	0.085134
Hps1	391.824	286.411	-0.45212	0.028722	0.001126
Cbx5	3989.84	4768.69	0.257261	0.004977	8.04e-05
Cystm1	352.786	353.578	0.003236	0.999968	0.982832
Fam107a	15253.1	13520	-0.17401	0.457136	0.116808
2610301B20Rik	891.275	915.47	0.038642	0.884348	0.647751
Akap14	14.1092	14.4346	0.032889	0.983371	0.924594
Gm6904	0.812965	0.842909	0.052183	0.943989	0.807564
Kcnc2	3117.27	3655.55	0.229805	0.500684	0.141483
Cela2a	0.522793	0.46927	-0.15582	0.735851	0.33849
Eef1akmt4	26.1699	27.283	0.060093	0.957221	0.847145
Gria2	15816.3	17008.5	0.104841	0.652278	0.250695
Cbx1	373.208	354.054	-0.07601	0.876165	0.58451
Olfr214	0.165691	0.170781	0.043652	0.876165	0.624192
Ltn1	1552.49	1704.13	0.134445	0.501607	0.141941
Arhgef12	6464.9	7466.84	0.20787	0.123262	0.011567
Rasgrf1	11888.6	16418.8	0.465772	0.001779	1.53e-05
Dnm3	4130.37	5516.72	0.417538	0.017997	0.000557
Ankrd24	980.494	824.137	-0.25062	0.192408	0.024245
Hbp1	977.764	947.385	-0.04554	0.887385	0.655251
Gimap8	63.3811	62.486	-0.02052	0.98529	0.928223
Ptcra	35.4263	26.4014	-0.42421	0.545728	0.168216
Nuak1	1651.74	1972.39	0.255958	0.240416	0.036074
Osbpl7	645.58	679.361	0.073583	0.873085	0.557213
Hist1h2br	6.70434	5.59964	-0.25976	0.834514	0.477253
Sarm1	1015.87	918.703	-0.14505	0.429064	0.102077
Gm20852	0.314494	0.331999	0.078149	0.841218	0.50762
1110034G24Rik	203.869	193.672	-0.07403	0.891355	0.662642
Xkrx	53.7308	50.0633	-0.102	0.914055	0.715573
Satb1	2326.76	2525.83	0.118431	0.840548	0.489152
Ucn2	1.99258	1.98833	-0.00308	0.999968	0.99151
Duoxa1	0.330794	0.33078	-5.9e-05	0.999968	0.999631
Nfkbib	651.401	638.342	-0.02921	0.940135	0.785855
Parva	2077.63	2343.93	0.17399	0.174656	0.020291
D5Ertd577e	0.314494	0.331999	0.078149	0.841218	0.50762
Dgcr14	711.526	731	0.038956	0.910605	0.706262
Cep250	1071.64	1096.31	0.032832	0.938049	0.774056
Fcrl6	0.514869	0.476662	-0.11124	0.801042	0.424051
Tmsb15l	65.8083	56.4429	-0.22148	0.75346	0.358453
Grin3b	26.6986	24.4187	-0.12878	0.899092	0.678908
Epn2	3550.22	3495.68	-0.02234	0.938747	0.779016
Sgpl1	890.568	893.001	0.003936	0.999968	0.967406
Urm1	1046.19	874.086	-0.25929	0.108951	0.009459
Il27ra	15.5817	16.593	0.090717	0.940274	0.789914
Ppp1r9a	7007.05	8247.34	0.23512	0.328278	0.062842
Ptrhd1	281.63	278.35	-0.0169	0.976801	0.90576
Pcdh1	2396.05	2992.21	0.320557	0.276644	0.046532
Htr5b	70.5928	74.6622	0.080857	0.939547	0.784029
Slc26a7	9.26381	9.91947	0.098657	0.940274	0.787702
Garem2	689.635	556.445	-0.3096	0.24261	0.036668
Cacng1	6.80604	4.21962	-0.6897	0.297831	0.052853
Pdss1	137.338	132.852	-0.04791	0.940274	0.787715
Pkp2	572.839	523.005	-0.13131	0.840548	0.496249
Ap1s3	330.122	253.34	-0.38192	0.227262	0.032481
Slc39a13	769.173	721.574	-0.09216	0.837561	0.481444
Nicn1	2208.85	2256.46	0.030764	0.899615	0.681148
Ppargc1a	1401.25	1588.22	0.180697	0.261959	0.042062
Abhd1	54.398	38.6105	-0.49456	0.303734	0.054753
Hecw1	1726.4	1956.76	0.180695	0.622711	0.222447
2210408I21Rik	190.822	210.755	0.143342	0.74043	0.345429
Otog	2.89275	3.40431	0.234925	0.840548	0.489955
BC052040	202.509	209.073	0.046018	0.940274	0.79038
Ets1	345.381	336.921	-0.03578	0.940274	0.789623
Nsun4	262.471	295.064	0.168866	0.58614	0.194086
Rubcnl	41.008	44.0029	0.101693	0.928338	0.75177
Ttf1	374.813	348.814	-0.10371	0.796835	0.41161
Mmd2	3680.91	2934.62	-0.32689	0.173928	0.020128
Tmem164	769.428	738.043	-0.06008	0.863228	0.539368
Rpp14	575.016	561.295	-0.03484	0.940274	0.788194
Nudt9	1298.49	1371.87	0.07931	0.718626	0.318969
Fam151b	151.725	128.527	-0.23939	0.615118	0.216903
Gm17660	2.35715	2.60159	0.142349	0.887615	0.655706
Dap3	1493	1484.03	-0.0087	0.983252	0.92371
Arel1	3670.46	3742.67	0.028106	0.911196	0.708497
Tmem131l	492.832	426.057	-0.21005	0.435985	0.105118
Zfp937	556.34	517.59	-0.10416	0.751453	0.355709
Pfn3	0.640352	0.705538	0.139858	0.760498	0.366227
Ebpl	267.098	232.143	-0.20236	0.60956	0.211521
Etv3	622.463	793.182	0.349662	0.034569	0.001539
1700113H08Rik	0.49411	0.507741	0.039262	0.940274	0.789512
Ppp6r2	2694.15	2842.12	0.077137	0.73156	0.332179
Ppp3r2	5.09803	4.8527	-0.07115	0.955327	0.839853
Gm5150	0.16786	0.162916	-0.04314	0.876165	0.625896
Tmem170b	1883.28	2245.84	0.254007	0.022593	0.000778
Bcan	9476.65	8646.92	-0.13219	0.427303	0.101418
Ccser2	2811.14	2999.64	0.093637	0.671152	0.267839
Ghrh	2.10631	2.16158	0.037369	0.973862	0.89529
Fgf17	23.4131	17.4791	-0.42169	0.607753	0.210213
Csnk2a2	796.341	822.964	0.047444	0.876165	0.627148
Scamp3	1227.45	1140.43	-0.10609	0.651557	0.249719
Tmem163	565.893	516.596	-0.13149	0.899508	0.68044
Dapl1	5.01466	4.30286	-0.22086	0.85507	0.528343
Cnbp	4892.23	5006.61	0.03334	0.900515	0.684256
Bace2	130.74	117.358	-0.15579	0.770449	0.378523
Lrmda	5.95598	11.9288	1.00203	0.085033	0.006299
Zfp14	296.645	294.776	-0.00912	0.990159	0.942757
Naip6	23.7388	24.0053	0.016109	0.999671	0.960999
Snx22	533.788	428.293	-0.31767	0.325756	0.061956
44812	7715.31	8283.1	0.102448	0.663479	0.259575
Slc6a6	4038.41	4236.45	0.069071	0.682014	0.280913
St8sia1	1192.78	1561.86	0.388933	0.036505	0.001703
Nvl	2546.11	2301.3	-0.14584	0.351938	0.070867
Acsm3	2.24567	1.78659	-0.32994	0.62163	0.221816
Ccnyl1	517.404	453.804	-0.18922	0.599218	0.203125
Mgat1	1496.94	1474.51	-0.02178	0.943678	0.806687
Tmem17	155.14	140.481	-0.14319	0.813742	0.446157
Ctcfl	151.941	109.841	-0.46809	0.275537	0.046222
Tmem211	0.349321	0.330128	-0.08153	0.840548	0.497691
Gsx1	17.2961	14.2215	-0.28238	0.794455	0.408285
Bri3	1098.89	952.676	-0.20599	0.34344	0.067918
1810062G17Rik	3.1065	3.53317	0.185673	0.876165	0.588942
Ppp2r2a	2561.27	3011.42	0.233585	0.042586	0.00217
Fignl1	23.1557	15.7879	-0.55255	0.432812	0.103767
Dnajb1	1339.4	1466.79	0.131069	0.657537	0.254963
Mgst3	1643.72	1433	-0.19792	0.291943	0.051432
Tbp	429.229	433.119	0.013013	0.980609	0.916139
Gipr	34.8611	31.1023	-0.1646	0.876165	0.572728
Uts2b	0.167724	0.162786	-0.04311	0.876165	0.626019
Rab5b	4149.09	4549.14	0.132798	0.268664	0.043938
Tpgs1	813.041	777.263	-0.06493	0.876165	0.58403
Ptpru	1520.75	1628.5	0.098762	0.677827	0.276339
Zfp870	293.226	275.826	-0.08826	0.840548	0.500797
Sar1a	2318.98	2448.67	0.078506	0.672273	0.269025
Haus8	129.666	113.363	-0.19385	0.726062	0.325752
Plekha5	1258.34	1253.48	-0.00558	0.997974	0.956707
Rcan2	7064.36	9369.38	0.407394	0.03373	0.001468
Zfp830	272.086	269.682	-0.01281	0.983239	0.921932
Acpp	5.08577	6.84588	0.42877	0.640397	0.238972
Gtsf1	0.68715	0.641385	-0.09944	0.876165	0.591714
Clasrp	1516.29	1379.02	-0.1369	0.498049	0.140179
Ubr2	2638.21	2866.55	0.119755	0.485619	0.132702
Cd8a	4.70755	5.57659	0.244407	0.840548	0.492798
Scarb2	3675.06	4170.94	0.182607	0.221337	0.031006
2410089E03Rik	1770.17	1890.03	0.094517	0.767091	0.373342
Oxsr1	1557.03	1694	0.121639	0.542802	0.165724
Ntmt1	372.191	332.285	-0.16362	0.645868	0.244094
Kcnh3	3751.34	3588.46	-0.06404	0.949227	0.820268
Prr14l	1655.42	1778.74	0.103662	0.724312	0.324134
Tet3	1547.51	1487.88	-0.05669	0.845935	0.515546
Dok3	266.134	192.365	-0.46831	0.042792	0.002202
Far2	677.063	699.895	0.047848	0.909414	0.703332
Fbln7	59.85	71.4723	0.256033	0.676299	0.274509
Slc7a11	1186.13	1218.95	0.039386	0.926926	0.748603
Tlcd2	4.07822	4.18054	0.035748	0.981709	0.918946
Kctd9	319.95	365.33	0.191351	0.651094	0.249165
Zfp982	44.1429	42.3473	-0.05991	0.952085	0.829614
Cacna1h	3010.45	3342.39	0.150903	0.465249	0.121041
Dgkb	2865.32	3678.23	0.360315	0.114093	0.010245
Mkrn3	28.3203	18.8378	-0.58821	0.353568	0.071365
Nipsnap3b	227.486	220.916	-0.04228	0.938888	0.780059
Tmem237	669.049	618.884	-0.11244	0.748868	0.353083
Rgs3	1110.95	1185.7	0.093938	0.876165	0.605412
Pcdhb5	115.105	182.787	0.667208	0.008743	0.000188
Fam163b	3995.37	4603.53	0.204413	0.464919	0.120502
Hsd17b4	1676.07	1626.63	-0.04319	0.876165	0.585959
Slc44a3	6.63794	6.59656	-0.00902	0.999968	0.980321
Cd209b	4.13102	7.75752	0.909096	0.127021	0.012183
Zfp947	49.398	62.5931	0.341552	0.556905	0.175332
St6galnac2	301.594	231.555	-0.38125	0.194695	0.024695
Rita1	510.545	478.431	-0.09373	0.815387	0.449356
Atp12a	1.34552	1.34304	-0.00265	0.999968	0.990144
Clcc1	601.234	565.861	-0.08748	0.783673	0.393556
Npl	107.391	88.6618	-0.27649	0.540122	0.163904
Cyth4	355.74	336.191	-0.08154	0.875454	0.561576
Phf2	1618.39	1909.04	0.238283	0.040981	0.00206
Wisp1	52.9976	78.6151	0.568879	0.298106	0.052936
Gper1	107.115	108.46	0.018014	0.983252	0.92402
Fscn2	8.23448	8.01955	-0.03816	0.981154	0.917058
Helq	271.084	294.984	0.121897	0.822409	0.458463
Ephb6	2417.68	2727.11	0.173754	0.738322	0.343387
Hist1h4j	2.3079	2.66449	0.207276	0.840548	0.489748
Amy1	494.016	348.588	-0.50303	0.064309	0.004039
Tmem200a	352.944	474.239	0.426173	0.054967	0.003159
Smpd3	3239.01	2896.24	-0.16137	0.48732	0.133847
Psmc3ip	41.2335	39.7145	-0.05415	0.955297	0.83963
Casp1	50.4909	69.0479	0.451575	0.45581	0.11573
Foxd2	12.2097	10.9731	-0.15407	0.895097	0.669453
Dab1	2255.44	2747.13	0.284518	0.105436	0.008982
Rps6kb2	583.224	471.162	-0.30783	0.166779	0.018702
Zfp318	1518.93	1729.48	0.187279	0.232537	0.034152
Med16	1829.21	1779.81	-0.0395	0.877535	0.633037
Opa3	1031.46	1118.7	0.117142	0.730942	0.331533
Magee2	162.638	173.413	0.092549	0.891852	0.663908
Gm6460	0.159262	0.163984	0.042156	0.876165	0.630349
Fcamr	0.505901	0.492123	-0.03984	0.940274	0.786322
Mrpl42	922.537	1051.82	0.189204	0.22262	0.031335
Glp1r	16.9708	19.7085	0.215759	0.872724	0.556314
Cers3	12.5594	10.0765	-0.31778	0.769047	0.376711
Tmed4	1588.58	1525.56	-0.05839	0.827587	0.465522
1700080E11Rik	0.159262	0.163984	0.042156	0.876165	0.630349
Trim24	857.18	782.071	-0.1323	0.669253	0.266191
Slc17a1	0.331692	0.331279	-0.0018	0.999968	0.988765
Mcoln3	1.30888	1.30642	-0.00272	0.999968	0.989885
Ints6	411.276	429.631	0.06299	0.876165	0.575095
Txndc5	1494.27	1505.36	0.010675	0.977204	0.907484
Slc5a10	3.57777	4.05959	0.182275	0.876165	0.588075
Dazl	98.881	86.3581	-0.19536	0.841218	0.505301
Taf6l	269.96	253.76	-0.08928	0.873984	0.559037
Rassf8	166.067	189.986	0.19412	0.784139	0.394226
Obscn	194.917	243.109	0.318744	0.286677	0.049878
Mgea5	4801.57	5222.5	0.121234	0.342833	0.067632
Nagpa	289.164	269.721	-0.10042	0.818531	0.453053
Adgrg3	5.24283	4.07544	-0.36339	0.697741	0.296671
Phkg2	1468.06	1228.59	-0.2569	0.029317	0.001165
D8Ertd738e	1284.6	1074.36	-0.25784	0.069861	0.004591
Ak8	63.8828	56.0391	-0.18899	0.840548	0.491725
1700029I15Rik	4.8396	5.08559	0.071525	0.956101	0.842365
Pias2	1811.02	1952.39	0.108441	0.544219	0.167133
Mapkapk2	795.197	890.758	0.163721	0.389038	0.084554
Tpd52	1619.18	1638.05	0.01671	0.965753	0.872039
Sla	152.37	170.815	0.164855	0.827037	0.46364
Ncoa1	3751.14	4437.51	0.242421	0.033237	0.001414
Rae1	877.631	857.122	-0.03411	0.92384	0.736615
Pde11a	47.5814	62.0428	0.382867	0.56892	0.182935
Gabra6	4.26528	3.07479	-0.47215	0.483831	0.131149
Prdm11	37.8742	49.6308	0.390023	0.541167	0.164465
Baiap2l2	58.9117	60.9099	0.048123	0.957259	0.847244
Cxcr6	1.66893	1.66444	-0.00388	0.999968	0.989202
Itfg2	482.172	531.842	0.141451	0.67859	0.27764
Bloc1s2	572.515	457.549	-0.32339	0.211816	0.028619
Rps24	10380.1	9446.1	-0.13602	0.702454	0.301198
Hap1	3818.81	4179.07	0.130061	0.812608	0.444186
C1ql3	2419.44	3817.45	0.657935	4.35e-05	1.51e-07
Rab34	424.686	310.291	-0.45277	0.03373	0.001478
Lca5	280.428	288.134	0.039108	0.938828	0.779789
Bola2	706.237	477.423	-0.56488	0.002103	2.01e-05
Crnkl1	407.78	419.002	0.039167	0.921793	0.732386
Hs3st4	2446.83	1976.88	-0.30768	0.028184	0.001096
Vmn1r19	0.339647	0.321374	-0.07979	0.840548	0.502543
D630023F18Rik	123.473	105.683	-0.22446	0.764306	0.370507
Nxt2	966.645	993.101	0.038953	0.903372	0.690885
Ugt3a2	0.172461	0.167263	-0.04415	0.876165	0.621774
Ass1	1046.29	1147.2	0.13284	0.469714	0.123268
Tsta3	483.917	410.54	-0.23724	0.219433	0.030614
Mb21d2	1019.28	1100.1	0.110089	0.799843	0.414556
Atp1a4	0.667543	0.666216	-0.00287	0.999968	0.987402
Trpm6	52.8004	50.5568	-0.06264	0.947645	0.816796
Uncx	12.9126	16.2768	0.334029	0.736795	0.34102
Iba57	227.222	183.48	-0.30849	0.248367	0.038333
Ercc4	694.688	769.566	0.14768	0.4663	0.121684
Hnrnpa3	8484.66	9769.87	0.203482	0.059478	0.003578
Zp3r	1.99812	1.99569	-0.00175	0.999968	0.995084
Vegfb	1988.1	1760.9	-0.17508	0.397977	0.088874
Phf21b	295.801	301.654	0.028268	0.956522	0.845093
Armc8	1710.69	1833.89	0.100336	0.571926	0.184768
Ccdc92	2598.02	2994.89	0.205091	0.180044	0.021553
Ly75	34.3173	36.7025	0.09694	0.924648	0.741119
1700020N15Rik	0.16786	0.162916	-0.04314	0.876165	0.625896
Babam2	718.917	710.479	-0.01703	0.96775	0.878233
Abcb1b	102.536	94.0528	-0.12459	0.876165	0.583113
Amotl2	679.883	777.874	0.19425	0.592966	0.198443
Tmem158	2011.41	1627.32	-0.30571	0.272435	0.045294
BC055324	19.8153	20.6359	0.058539	0.959278	0.855953
Bckdhb	638.528	615.68	-0.05257	0.876165	0.604415
Apln	898.201	684.793	-0.39137	0.039427	0.001923
Mtcl1	1862.81	2140.26	0.20031	0.665747	0.263227
Ush1g	11.3389	16.1376	0.509144	0.514588	0.149099
Alg5	332.52	271.185	-0.29416	0.404601	0.091987
Rnf215	589.99	505.691	-0.22243	0.393691	0.086701
Atp6v1e1	6225.9	6282.15	0.012977	0.971133	0.889871
Csf1r	3514.57	2992.36	-0.23207	0.153703	0.016373
Zfp51	119.669	121.212	0.018481	0.983252	0.922624
Snu13	2625.14	2756.84	0.070619	0.804961	0.434059
N4bp2	132.99	136.982	0.042674	0.958856	0.853252
Itm2c	20067.6	19086.5	-0.07232	0.704482	0.304884
Srsf9	515.112	471.348	-0.12809	0.65443	0.253023
Fubp1	2527.36	2732.28	0.112478	0.591614	0.197559
Zfp511	315.14	270.822	-0.21865	0.449803	0.111971
Tmem72	174.63	173.338	-0.01071	0.999968	0.969496
Rreb1	1589.41	1868.36	0.233287	0.424856	0.100392
Usp40	541.023	483.015	-0.16362	0.473032	0.124896
Gpa33	0.159262	0.163984	0.042156	0.876165	0.630349
Samd11	31.958	34.6432	0.116393	0.901849	0.687851
Plcb2	68.8059	70.9165	0.043589	0.958953	0.854144
Poc1a	162.217	168.342	0.053472	0.934088	0.76469
Cd109	99.6158	131.397	0.399482	0.485071	0.132361
Klc4	561.362	548.429	-0.03363	0.927481	0.74998
Gm5128	0.692116	0.645633	-0.1003	0.876165	0.589095
Mark1	2368.13	2577.01	0.121951	0.726076	0.326162
Osbpl10	395.883	499.003	0.333972	0.209928	0.028241
Gm7244	3.8476	3.52514	-0.12628	0.899882	0.682108
Chmp1b	715.131	719.206	0.008197	0.988601	0.938344
Abi2	5486.72	5765.23	0.071436	0.801365	0.427553
Mmgt1	1145.2	1194.88	0.061263	0.846103	0.515744
Cidec	0.636515	0.680766	0.096963	0.876165	0.600052
Cwc25	544.761	499.629	-0.12477	0.678167	0.27674
Rprml	1255.58	1309.29	0.060423	0.909138	0.702075
Mylpf	12.104	14.3552	0.246098	0.840548	0.494919
Rnaseh2c	361.077	300.578	-0.26457	0.504124	0.14343
Scn4b	5068.87	4260.48	-0.25065	0.816953	0.451713
Sepsecs	88.1809	98.6343	0.161623	0.801042	0.418547
Trim63	3.21548	3.42203	0.089817	0.94096	0.794127
Clrn1	12.9824	11.9065	-0.1248	0.921793	0.733081
Rfx3	1402.28	1441.12	0.039416	0.92355	0.736165
Chad	12.5632	14.2316	0.179892	0.876165	0.61679
Tbc1d17	1342.03	1274.29	-0.07472	0.840548	0.501425
Ythdc1	1760.98	1791.89	0.025105	0.935966	0.769343
Cdc42ep5	26.8789	26.167	-0.03872	0.975344	0.900441
Rora	3540.36	3668.11	0.051142	0.959633	0.857049
Spint2	800.519	738.043	-0.11723	0.808242	0.437572
Ranbp2	2641.15	3320.55	0.330253	0.036078	0.001666
Susd1	222.546	237.854	0.095974	0.875601	0.562227
Olfr1033	3.99507	4.25863	0.09217	0.938747	0.779216
Nsdhl	738.809	631.398	-0.22665	0.18478	0.022587
Zfp995	132.574	124.484	-0.09084	0.876165	0.611879
Ubac2	1054.64	995.96	-0.08259	0.777947	0.386485
Gna12	1794	1749.65	-0.03611	0.939547	0.782784
Epha5	1382.67	1661.27	0.264823	0.30249	0.054362
Ccdc69	11.4127	10.7832	-0.08186	0.949546	0.822392
Ikbkb	1106.53	1068.45	-0.05051	0.876165	0.563624
Lap3	1041.15	900.768	-0.20894	0.246719	0.037835
Ier2	167.825	152.961	-0.13379	0.794292	0.407912
Bscl2	2225.33	2263.81	0.024735	0.931768	0.75948
Zswim1	766.614	836.003	0.125007	0.621417	0.221636
Myo19	278.138	237.879	-0.22558	0.556198	0.174963
Prr15	13.8606	19.0235	0.456789	0.604406	0.207495
Cep76	204.018	214.624	0.073109	0.876165	0.616466
Zfp53	94.1358	97.3549	0.04851	0.950689	0.824143
Uros	465.746	398.273	-0.22578	0.346077	0.069066
Ankrd9	235.939	248.261	0.073442	0.876165	0.622166
Coa7	238.668	217.651	-0.13298	0.777569	0.385817
Pdxk	5491.45	5341.87	-0.03984	0.876165	0.623231
Sdhaf3	85.9463	75.946	-0.17846	0.808268	0.437793
Awat1	0.159262	0.163984	0.042156	0.876165	0.630349
Zfp738	383.753	432.523	0.172598	0.593247	0.19875
Kcna1	6718.7	8241.96	0.294804	0.005375	8.9e-05
Cd300lb	0.911847	0.777826	-0.22934	0.637406	0.235183
Traf7	1275.82	1125.35	-0.18105	0.266354	0.043308
Hes7	14.2792	13.95	-0.03365	0.983252	0.923059
7530416G11Rik	0.163063	0.168001	0.043043	0.876165	0.626685
Gm13288	1.96846	1.9633	-0.00379	0.999968	0.986733
Stom	370.582	389.557	0.07204	0.876165	0.601278
Wfdc8	0.532535	0.477424	-0.1576	0.734055	0.335491
Flt4	179.194	196.078	0.129905	0.783289	0.393051
Rmi1	438.617	430.176	-0.02804	0.949227	0.820469
Arvcf	940.552	830.206	-0.18004	0.347112	0.06943
Ltk	548.496	437.698	-0.32554	0.276567	0.046488
Ing5	345.108	349.195	0.016988	0.977557	0.908045
Camk1g	1035.23	1080.24	0.061403	0.876165	0.58567
Defb1	12.122	31.9789	1.39949	0.004815	7.35e-05
Npas4	520.639	342.109	-0.60583	0.041502	0.002092
Stard5	231.098	194.813	-0.24642	0.471955	0.124306
Zc3h8	129.841	129.232	-0.00679	0.999968	0.969298
Psmb10	745.101	588.53	-0.34032	0.126676	0.012136
Fhod1	194.211	148.079	-0.39125	0.156261	0.016785
Hmgxb4	425.512	399.552	-0.09082	0.814532	0.44754
Aig1	1282.05	1372.6	0.098456	0.613473	0.215891
Ugt8a	1747.31	1317.85	-0.40695	0.050854	0.002824
Pilra	9.42736	6.19012	-0.60689	0.419534	0.097997
Stat1	577.206	666.678	0.207904	0.256321	0.040409
Cpa3	0.925211	1.07824	0.220825	0.736795	0.339956
Tmem131	3334.33	3988.13	0.258314	0.139645	0.014222
Elof1	1120.8	1026.16	-0.12727	0.675562	0.273402
Pate4	0.489539	0.503364	0.040178	0.939547	0.784212
Trim23	755.255	780.955	0.048275	0.902924	0.69014
BC035044	20.395	18.2243	-0.16235	0.883891	0.646077
Kdm4b	2207.01	2082.95	-0.08347	0.67422	0.271572
Apoc3	5.86187	6.1281	0.064079	0.960665	0.86006
Ephx4	1047.51	1050.68	0.004365	0.999968	0.980956
Nme1	2758.34	2616.76	-0.07602	0.788727	0.399321
Vmac	381.852	309.097	-0.30496	0.173445	0.019994
Oser1	470.81	427.556	-0.13903	0.63914	0.237099
Magel2	100.168	104.36	0.059142	0.958953	0.854436
Cdh18	286.145	394.378	0.462835	0.074429	0.005114
Kdsr	877.196	814.341	-0.10727	0.734055	0.33463
9130011E15Rik	411.046	447.565	0.122797	0.68943	0.288842
Rab33a	529.784	459.445	-0.20551	0.467783	0.122498
Mpped2	864.176	859.022	-0.00863	0.990338	0.94315
Kdelr2	621.524	611.459	-0.02355	0.956735	0.845641
Dgkg	3794.71	4365.65	0.202209	0.814884	0.448379
Amfr	4405.47	4517.69	0.036289	0.876165	0.6057
Coq8a	1090.28	1063.11	-0.03641	0.926926	0.748803
Atp9b	1719.32	1744.3	0.020811	0.938817	0.779432
1700065D16Rik	0.483429	0.501391	0.05263	0.928629	0.753611
Krtap5-4	0.321928	0.340199	0.079637	0.840548	0.503413
Poldip2	2516.18	2367.81	-0.08768	0.714656	0.314604
Ino80d	1019.82	1074.67	0.075577	0.813907	0.446673
Asnsd1	429.654	397.121	-0.1136	0.75346	0.358416
Ddn	38760.9	35227.5	-0.1379	0.611563	0.213488
Isl2	0.348175	0.32206	-0.11248	0.801042	0.422042
Trim8	2809.2	2817.2	0.004101	0.997086	0.955291
Zfp458	70.2387	105.279	0.58388	0.085635	0.006402
Klra2	3.43664	4.20016	0.289445	0.760179	0.364943
Crtam	2.81527	2.17275	-0.37375	0.604049	0.20649
Sema3a	406.543	462.392	0.185711	0.765158	0.371156
Spast	1438.45	1614.03	0.166157	0.221725	0.03111
Ern2	3.02156	3.90299	0.369288	0.671152	0.267832
Gsdmc	0.720748	0.629201	-0.19597	0.67845	0.27732
Kansl1	2346.66	2706.78	0.205967	0.105436	0.008976
Slc35c1	487.934	529.187	0.117091	0.710254	0.310685
Rpl7a	5730.93	5543.72	-0.04792	0.910215	0.705317
Tmprss5	31.6347	23.8411	-0.40806	0.564086	0.179702
Mettl16	426.059	458.617	0.106235	0.801042	0.416242
Tcp11	15.9624	22.7537	0.511423	0.467472	0.122259
Zfp874a	357.854	327.963	-0.12584	0.723785	0.323749
Pank4	787.416	845.328	0.102384	0.769455	0.376998
Alg9	486.832	464.712	-0.06709	0.847137	0.517868
Ankrd33b	1923.51	2113.83	0.136117	0.752063	0.3567
Csrp3	0.167724	0.162786	-0.04311	0.876165	0.626019
Klhl33	36.4516	57.5918	0.659884	0.120774	0.011238
Msantd3	288.486	297.68	0.045263	0.924417	0.740107
Ago1	2280.21	2468.38	0.114401	0.503877	0.143064
Tgfb2	934.071	955.518	0.032751	0.960372	0.858747
Imp4	358.916	385.937	0.104718	0.786301	0.396566
Paqr8	6015.85	6086.46	0.016835	0.959239	0.855401
Rundc1	1177.25	1136.27	-0.05112	0.876165	0.588769
Spa17	71.3164	66.5234	-0.10037	0.900884	0.685952
Ces1f	1.49784	2.15227	0.522978	0.295663	0.052336
Corin	18.5082	20.1388	0.121812	0.923406	0.735387
Vps41	3893.45	4309.27	0.146392	0.185137	0.02267
Polr1c	488.219	409.719	-0.25289	0.390086	0.085091
Map3k11	903.634	896.667	-0.01117	0.976503	0.904276
Anapc15	212.526	177.496	-0.25986	0.389038	0.084577
Cmtm6	601.981	598.998	-0.00717	0.995452	0.952099
Ormdl3	1198.77	1317.82	0.136604	0.557447	0.175818
Izumo4	384.484	290.401	-0.40488	0.05648	0.003293
Prkar2b	1505.08	1436.66	-0.06712	0.893727	0.66716
Olfr267	0.512794	0.493913	-0.05412	0.926926	0.748287
Greb1	45.308	75.1432	0.729875	0.081851	0.00594
Gmfg	19.8665	19.2507	-0.04543	0.971601	0.890462
Zfp991	128.902	112.631	-0.19467	0.728792	0.329097
Klhl41	48.1562	32.9422	-0.54779	0.342126	0.067281
Mars2	143.904	176.01	0.290551	0.374259	0.079027
Mctp1	1251.15	1267.47	0.01869	0.973344	0.893479
Sowaha	2866.01	2346.09	-0.28879	0.006868	0.000127
Eif5a2	1697.28	1838.47	0.115278	0.773297	0.381224
Bpifb9a	0.172461	0.167263	-0.04415	0.876165	0.621774
Mrps23	801.183	725.715	-0.14273	0.651668	0.249863
Pxn	1465.68	1342.67	-0.12647	0.547452	0.169508
Zranb3	197.231	217.042	0.138082	0.7472	0.35171
Irs4	44.0049	42.8881	-0.03709	0.981709	0.918566
Ranbp3	2131.3	2064.46	-0.04597	0.868231	0.547277
Tbc1d9	3422.94	3633.63	0.086176	0.676299	0.274674
Fbxo48	12.1718	13.7075	0.171419	0.877341	0.632143
Stra6l	1.83038	1.5281	-0.2604	0.712298	0.312335
Armcx2	2253.41	2485.99	0.14171	0.448845	0.111569
Lmnb2	512.408	512.87	0.001301	0.999968	0.989829
Snapc1	449.755	576.829	0.359007	0.02706	0.001024
Bmpr1a	1621.14	1688.9	0.059075	0.840548	0.49214
Socs6	329.053	382.543	0.217302	0.632171	0.231041
Vmn1r212	0.163063	0.168001	0.043043	0.876165	0.626685
Nat2	21.1249	18.6674	-0.17842	0.876165	0.592898
Atic	668.006	715.798	0.099691	0.741204	0.346724
Slc14a1	342.823	292.493	-0.22907	0.49171	0.136617
Slc25a21	19.6291	16.4892	-0.25147	0.821596	0.457139
Mbd4	264.943	255.882	-0.0502	0.920016	0.728759
Pde7a	781.238	723.972	-0.10983	0.673615	0.270875
Slc52a3	98.8195	72.8806	-0.43926	0.229272	0.033183
Eif5	5894.72	6448.78	0.129602	0.300317	0.053733
2700097O09Rik	75.1415	65.5002	-0.19811	0.772635	0.38068
Lancl2	1956.91	2089.12	0.094314	0.704482	0.304685
Grrp1	103.799	86.1613	-0.26867	0.611829	0.213768
Sirt6	524.459	508.007	-0.04598	0.902908	0.689525
Itih2	137.495	122.107	-0.17123	0.844976	0.513729
Zfp697	427.149	482.437	0.175601	0.588551	0.19588
Bmf	167.087	111.655	-0.58156	0.035896	0.001636
Ptpn6	111.616	119.507	0.098558	0.876165	0.600359
Lhx9	189.338	215.173	0.184535	0.876165	0.604118
1700094D03Rik	271.102	263.325	-0.042	0.938049	0.774006
Galk2	428.763	438.344	0.031882	0.939547	0.783077
Shc1	460.137	377.272	-0.28646	0.133054	0.013155
Tmc6	121.057	138.608	0.195316	0.725499	0.32529
Clec2f	0.165691	0.170781	0.043652	0.876165	0.624192
Sel1l3	1607.07	1640.87	0.030027	0.943678	0.805386
Tdrd7	876.002	901.419	0.041264	0.911175	0.708173
Rab27a	176.194	191.933	0.123431	0.818531	0.45325
Kcnk18	1.75337	1.56159	-0.16711	0.844002	0.511836
Afmid	91.0699	77.9357	-0.22469	0.697963	0.297169
Ankrd53	13.2743	15.5599	0.2292	0.844843	0.513486
Banp	736.01	680.095	-0.11399	0.690368	0.289889
Apba2	5092.29	5636.23	0.146414	0.430826	0.103028
Sh3gl2	6221.28	7935.96	0.351192	8.82e-05	3.65e-07
3110035E14Rik	7420.12	8364.66	0.172863	0.853006	0.526014
Zfp831	673.853	848.352	0.33223	0.129022	0.012491
Ssc5d	110.343	88.2349	-0.32258	0.463053	0.119337
Foxl2	34.7345	34.9847	0.010357	0.999968	0.970797
F10	0.951193	1.03307	0.119129	0.876165	0.62425
Camk2a	102550	99296.3	-0.04652	0.893968	0.667505
Chp2	9.80233	10.1114	0.04479	0.976389	0.902621
Kif20a	41.2358	20.5824	-1.00249	0.029269	0.001161
Aldh1a7	13.3974	10.6648	-0.3291	0.763205	0.369647
Zfp691	184.109	157.409	-0.22604	0.504669	0.144002
Tdrd5	49.8709	55.4382	0.152682	0.876165	0.564962
Mrpl30	939.397	937.83	-0.00241	0.999968	0.98385
Rhoh	19.2795	24.1903	0.327366	0.714	0.31398
Cwc27	335.05	315.378	-0.0873	0.840548	0.501935
Dact1	164.231	183.875	0.162996	0.72278	0.322935
Krt18	127.751	100.964	-0.3395	0.58093	0.19047
Hlf	6384.1	7129.53	0.159324	0.628611	0.228329
Slc1a6	182.82	222.712	0.284759	0.524204	0.154307
Denr	1107.82	1092.04	-0.0207	0.94618	0.813249
Nudt15	96.5744	103.403	0.098564	0.884581	0.64817
Slfn14	0.159262	0.163984	0.042156	0.876165	0.630349
Dtl	81.5545	93.1545	0.191862	0.801042	0.420233
Sec61g	692.13	597.478	-0.21216	0.603113	0.205785
B4galnt4	1793.84	1851.5	0.045644	0.876165	0.606904
Cpne5	2617.33	2556.3	-0.03404	0.979118	0.911596
Ackr4	11.4381	7.14256	-0.67934	0.331451	0.063889
Shank3	11564.6	11179.3	-0.0489	0.873251	0.557679
Cdh7	215.217	277.043	0.36432	0.329598	0.063245
Xlr4c	1.99974	2.00216	0.001749	0.999968	0.993108
Canx	8478.04	8862.14	0.063925	0.736795	0.33999
Pcna	1062.17	1055.22	-0.00947	0.979161	0.912227
Pdlim3	74.7084	57.2515	-0.38396	0.542802	0.16577
Akr1c12	0.3172	0.342519	0.110792	0.801365	0.426449
Aggf1	1298.12	1389.7	0.09834	0.62685	0.226713
Slu7	1570.07	1694.24	0.109811	0.664774	0.261944
Sprr2a1	0.920229	1.07781	0.228042	0.730822	0.331286
Eef1b2	2955.4	2550.95	-0.21231	0.435792	0.104925
Mien1	1495.07	1160.06	-0.36602	0.111096	0.009806
Lfng	923.809	789.282	-0.22705	0.312126	0.057492
Cd302	368.837	343.672	-0.10195	0.868065	0.546268
Zar1l	4.05093	3.90261	-0.05381	0.960665	0.859971
Tbc1d14	2255.62	2201.85	-0.03481	0.895671	0.670771
St3gal5	3321.2	3744.05	0.172896	0.344918	0.068372
Sirt7	944.839	753.871	-0.32575	0.018097	0.000572
Cbr1	1133.48	1051.21	-0.1087	0.685901	0.285344
Impdh2	934.63	937.571	0.004532	0.999968	0.968703
Chst12	670.133	692.105	0.046543	0.924417	0.740187
Gtf3c4	1166.53	1204.02	0.045627	0.876165	0.616423
Lysmd3	187.543	195.553	0.06034	0.927368	0.749709
Gm13212	11.7872	14.5634	0.305135	0.792504	0.405504
Zfp595	86.8451	80.5439	-0.10867	0.876165	0.603256
Spin2c	103.574	107.548	0.05431	0.94096	0.795246
Chmp6	590.281	549.955	-0.10209	0.792086	0.404667
Nat10	864.13	853.478	-0.0179	0.954362	0.836955
Wipi1	392.078	347.049	-0.176	0.507664	0.145484
Camk2g	5778.25	5829.31	0.012692	0.97947	0.913466
Cd79a	10.1743	9.76509	-0.05923	0.965185	0.870714
Col28a1	18.5672	22.6597	0.287373	0.779588	0.388382
Ppp1r12b	566.582	674.37	0.251258	0.533921	0.160327
Rps10	5624.08	5107.29	-0.13906	0.693508	0.292886
BC048403	277.649	355.447	0.356373	0.073351	0.00498
Gdap1l1	1899.49	1904.16	0.00354	0.999968	0.961938
Kif2b	0.16786	0.162916	-0.04314	0.876165	0.625896
Tmem183a	1509.63	1373.12	-0.13673	0.514742	0.14924
Olfr406	0.167724	0.162786	-0.04311	0.876165	0.626019
Wac	2656.62	3260.39	0.295455	0.009423	0.000213
Ift27	443.204	365.973	-0.27623	0.174416	0.020224
Zkscan6	366.464	383.14	0.0642	0.876165	0.606414
Ube2cbp	40.8131	49.6611	0.283083	0.682925	0.281824
Grb10	1076.61	1331.46	0.306517	0.17884	0.021289
Rgr	0.853034	0.815512	-0.0649	0.938747	0.778343
Tmc3	53.6516	55.992	0.061601	0.943797	0.807032
Fam189b	1509.12	1435.39	-0.07226	0.835589	0.478806
Fam204a	347.36	333.906	-0.05699	0.879276	0.636431
Ccdc153	69.3475	68.1143	-0.02589	0.985789	0.931459
Mus81	488.988	438.486	-0.15727	0.531862	0.159397
Gnpat	1552.53	1488.91	-0.06036	0.808242	0.43729
Cfap61	11.6876	12.9706	0.150267	0.899829	0.681951
Slc25a25	1477.37	1608.29	0.122494	0.611361	0.212985
Rmdn1	200.484	190.985	-0.07003	0.897037	0.674665
Vil1	12.2101	13.9228	0.189381	0.876165	0.605671
En2	30.6411	43.1503	0.493903	0.520601	0.152312
Tedc1	33.5215	34.2446	0.03079	0.981709	0.919146
Zxdc	685.135	685.091	-9.28e-05	0.999968	0.999285
Ggcx	444.033	392.287	-0.17876	0.528114	0.156811
Pik3cd	922.44	890.092	-0.0515	0.876165	0.571831
Lyrm2	347.76	305.392	-0.18743	0.643981	0.242495
Lars2	446.785	514.768	0.20434	0.397981	0.089076
Ly96	9.60511	14.9611	0.639343	0.358177	0.073191
Got1l1	18.7587	16.384	-0.19527	0.876165	0.572674
Mpi	1299.44	1212.31	-0.10012	0.713528	0.313533
Clcf1	23.4397	23.4685	0.001771	0.999968	0.995674
Rab11fip3	3993.93	4178.04	0.065018	0.784749	0.394856
Rnase1	19.9512	11.3284	-0.81654	0.190625	0.02393
Slc27a3	198.076	145.063	-0.44938	0.208396	0.027696
Cst7	5.2054	7.01569	0.430578	0.636057	0.234282
Phf14	719.115	664.57	-0.1138	0.70206	0.300827
Med28	1154.55	1137.76	-0.02114	0.956284	0.842828
Ppp2r2b	2464.56	2524.33	0.034568	0.907155	0.698286
Ctnna1	2333.88	2279.43	-0.03405	0.921793	0.732555
Lancl1	4050.69	4105.34	0.019335	0.960886	0.860778
Ubl4a	1555.16	1449.56	-0.10145	0.688398	0.287189
Ppp2r3d	963.531	871.484	-0.14486	0.450052	0.112652
Gm21319	1.68996	1.31389	-0.36315	0.544669	0.167372
Arhgef6	517.277	542.552	0.068824	0.876165	0.595917
Rbmx	1082.5	1131.48	0.063839	0.832802	0.474592
H2-Q10	1.8015	1.85966	0.045848	0.965656	0.87178
Vstm2a	1952.08	2492.31	0.352474	0.005911	0.000101
Cacnb1	4185.11	4470.65	0.095218	0.767674	0.374613
Nxnl2	4.99645	4.97473	-0.00629	0.999968	0.985989
Tmed9	1719.4	1777.21	0.047714	0.876165	0.614469
Zfp931	116.737	119.791	0.037258	0.967608	0.876701
Ralgps2	1192.84	1215.87	0.02759	0.944504	0.810002
Ap1ar	1970.84	2021.79	0.036825	0.913898	0.715352
Armc5	593.799	545.57	-0.12221	0.646881	0.245122
Lrrtm3	1042.68	1158.13	0.151491	0.765804	0.372074
Plxna4	3628.42	4622.7	0.349393	0.120507	0.011147
Mindy1	759.07	661.04	-0.1995	0.376688	0.079849
BC037034	1716.53	1657.48	-0.0505	0.876165	0.590954
Lrig1	1164.6	1171.88	0.008998	0.99698	0.954812
Piga	241.415	215.476	-0.16398	0.67422	0.27156
Ctxn1	11579.4	8726.97	-0.40801	0.100099	0.008253
Slfn9	11.4534	9.10639	-0.33082	0.758639	0.362757
Ndufs3	2484.78	2346.45	-0.08264	0.697737	0.296591
Fam168a	7544.19	8206.7	0.121437	0.397977	0.08881
Mvp	237.567	224.407	-0.08222	0.896379	0.673104
Btnl10	0.167724	0.162786	-0.04311	0.876165	0.626019
Ssxb10	0.529612	0.489561	-0.11345	0.801042	0.41917
Tbx21	5.98157	6.94919	0.216321	0.870595	0.551292
Plekha2	767.456	949.809	0.307553	0.085663	0.006416
Crb1	8.41662	24.4923	1.54101	0.002175	2.18e-05
Foxm1	73.3818	57.6244	-0.34874	0.568067	0.182491
Ndufa3	2122.31	1768.48	-0.26313	0.034172	0.001505
Tmem243	207.963	204.382	-0.02506	0.967806	0.879403
Deup1	7.70296	7.81588	0.020995	0.996557	0.953771
Car2	5182.75	5379.54	0.053765	0.87256	0.55616
Ms4a2	0.338151	0.338046	-0.00045	0.999968	0.997234
Wwc1	2105.17	2268.9	0.108058	0.50275	0.14249
Kcnd2	2755.26	3004.17	0.124776	0.448592	0.111456
Aldh3b3	0.869316	0.789463	-0.13901	0.837663	0.482565
Slc27a5	5.95879	8.32304	0.48209	0.577003	0.188049
Trim37	9024.88	9786.68	0.116912	0.597884	0.202102
Taco1	194.625	194.892	0.00198	0.999968	0.990566
Prx	66.4638	39.1621	-0.76311	0.083624	0.006158
Gabrg1	611.933	589.739	-0.0533	0.877341	0.632698
Unc13a	9395.03	10453.9	0.154075	0.455962	0.115795
Gprin3	67.2228	80.7005	0.263627	0.794583	0.408395
Pdzph1	52.4303	42.6366	-0.29831	0.756899	0.36133
Irgq	3434.6	3253.15	-0.0783	0.669522	0.266486
Atp13a1	1603.34	1549.54	-0.04925	0.863683	0.539984
Pecam1	640.878	644.629	0.008421	0.987183	0.935358
Tppp3	1551.27	1494.59	-0.05369	0.876165	0.59634
Zfp639	699.663	639.89	-0.12884	0.619295	0.21994
Cpsf4	430.937	360.794	-0.2563	0.308173	0.056163
Odf2	2263.7	1836.57	-0.30167	0.016815	0.000502
Rsph1	154.514	128.911	-0.26136	0.599314	0.203191
Sdf4	5415.28	5507.61	0.02439	0.904436	0.692927
Stmnd1	6.36233	5.53048	-0.20215	0.876165	0.574526
Ppp2r2d	1460.34	1479.45	0.018759	0.958856	0.852582
Rit2	1720.62	2145.64	0.31848	0.198392	0.025516
Tsr3	419.184	350.512	-0.25812	0.282889	0.048598
Hmces	303.076	304.316	0.005888	0.999968	0.96572
Pdzd7	181.065	192.653	0.089498	0.876165	0.599513
Slc31a2	280.892	258.769	-0.11835	0.767209	0.373544
Ube3a	1344.33	1442	0.101185	0.643981	0.242623
Fkrp	1424.45	1539.42	0.11198	0.630302	0.229509
Vps4b	1018.81	1047.63	0.040244	0.888858	0.658138
Slc4a1	9.75729	5.81182	-0.74749	0.248711	0.038414
Kif11	68.4028	42.0059	-0.70347	0.082787	0.006055
Spcs2	2109	2181.78	0.048949	0.87191	0.554684
Phf1	1303.03	1344.07	0.044738	0.878941	0.635306
Ccdc149	1133.65	1351.88	0.253999	0.190625	0.023888
Gria3	5170.24	5984.58	0.211018	0.29873	0.053097
Zfp655	679.83	817.187	0.265492	0.112202	0.010005
Fam209	0.837251	0.810519	-0.04681	0.944504	0.809827
Slc41a1	2630.52	2321.36	-0.18038	0.153178	0.016265
Fzd3	2531.66	3264.41	0.366737	0.043311	0.002247
Gm7903	0.692116	0.645633	-0.1003	0.876165	0.589095
Tcea2	736.357	587.015	-0.32701	0.03688	0.001737
Tdrd1	14.9137	15.6093	0.065772	0.958953	0.854424
C8b	2.62434	2.35512	-0.15616	0.876165	0.628058
Hsf4	326.283	431.012	0.401604	0.222683	0.031382
Syt17	557.558	624.916	0.164541	0.664472	0.261316
Opn1mw	5.28835	5.68764	0.105012	0.937052	0.772312
Lin7a	1629.4	1727.84	0.084629	0.852638	0.525422
Kif9	184.649	177.493	-0.05703	0.938747	0.77734
Mvb12b	3899.18	3848.35	-0.01893	0.949227	0.820599
Nol6	4097.86	4359.64	0.089338	0.564967	0.18029
Ptafr	54.4869	44.0651	-0.30627	0.626657	0.226085
Tmprss2	2.13247	1.84434	-0.20942	0.838569	0.48429
Sirt1	452.561	468.989	0.051443	0.884348	0.647364
Lig1	250.309	256.262	0.033908	0.943678	0.806637
Ofcc1	0.159262	0.163984	0.042156	0.876165	0.630349
Angptl6	170.46	136.518	-0.32034	0.487105	0.133737
Trnau1ap	320.901	281.452	-0.18924	0.518253	0.150852
Zbtb33	578.544	690.838	0.255921	0.095027	0.007616
Ccdc8	74.5041	61.4925	-0.27691	0.627625	0.227525
Yes1	352.258	306.637	-0.2001	0.527723	0.1564
Magi2	2950.46	3633.45	0.300398	0.108111	0.009344
St6galnac6	3253.35	2913.56	-0.15914	0.375739	0.0795
Elp4	461.773	498.329	0.109915	0.736795	0.341561
Gatad2a	1152.81	1094.47	-0.07492	0.820812	0.455959
Mrrf	400.793	452.725	0.175777	0.482546	0.129902
Susd4	3855.89	4158.9	0.10914	0.392302	0.086197
Mrpl48	1146.82	1053.79	-0.12205	0.720234	0.320665
Mical3	2806.23	2897.8	0.046323	0.876165	0.615097
Dnal1	2989.88	3050.06	0.028746	0.905461	0.694925
Masp2	17.5364	15.7266	-0.15714	0.886421	0.651925
Ccdc47	2522.91	2790.05	0.145204	0.302479	0.054289
Ptgr2	1118.32	1040.74	-0.10373	0.738169	0.343048
Cald1	1150.8	1142.49	-0.01046	0.988601	0.938957
Gdpgp1	186.283	217.349	0.222516	0.508963	0.14617
Zfp629	887.226	829.19	-0.0976	0.710731	0.311209
Nubp1	295.879	308.658	0.061002	0.876165	0.626243
Chm	1346.74	1518.91	0.173566	0.271275	0.044837
Oxnad1	380.063	386.189	0.023069	0.960665	0.860429
Car3	17.7224	22.3976	0.33777	0.736795	0.340385
Atp5c1	5875.8	5634.68	-0.06045	0.873085	0.557297
Clec9a	8.06645	10.84	0.426355	0.643554	0.241595
Slc37a2	142.965	134.127	-0.09207	0.883837	0.645824
Dnah7c	73.9526	71.2527	-0.05366	0.951161	0.826429
Slc25a33	1176.75	961.254	-0.29182	0.027423	0.00105
Tyrp1	4.2952	3.96427	-0.11567	0.92355	0.736033
Hrg	0.953885	1.00794	0.07952	0.906395	0.696364
2410141K09Rik	1.36139	1.64011	0.268719	0.721736	0.321739
Atp6v1d	5227.42	5384.86	0.04281	0.886421	0.653013
Anxa5	1480.77	1545.33	0.061569	0.876165	0.606218
Qrich1	1890.97	2082.19	0.13898	0.279215	0.047231
Icam2	50.1707	46.2481	-0.11745	0.897748	0.676009
Dpy19l1	2101.99	2270.76	0.111423	0.752376	0.357313
Itih5l-ps	0.514869	0.476662	-0.11124	0.801042	0.424051
Nsmaf	799.691	850.294	0.088519	0.782003	0.391792
Ociad2	2306.24	2473.81	0.101188	0.698036	0.297604
Top2a	66.9175	17.4535	-1.93887	2.35e-08	2.24e-11
5730409E04Rik	2462.59	2226.52	-0.14539	0.393761	0.086796
Chrna3	33.1838	40.523	0.288264	0.803164	0.430719
Fscn3	0.16786	0.162916	-0.04314	0.876165	0.625896
Csf3r	206.499	213.118	0.045517	0.939547	0.782295
Tfb1m	101.757	95.5931	-0.09015	0.896379	0.673165
Gap43	3690.42	3662.35	-0.01101	0.969171	0.885027
Zfp560	165.033	150.521	-0.13279	0.810287	0.441379
Uspl1	880.434	831.792	-0.08199	0.795822	0.410104
Mep1b	0.314494	0.331999	0.078149	0.841218	0.50762
Rbm12b2	410.019	429.578	0.067228	0.876165	0.588548
Adra2c	746.604	696.423	-0.10038	0.821282	0.456457
Nupl2	266.484	252.572	-0.07736	0.876165	0.565594
Atp5g3	4830.14	4498.78	-0.10253	0.514588	0.149166
Ccr7	1.6916	1.31338	-0.3651	0.542438	0.165155
Jakmip3	1088.97	1129.08	0.052174	0.876165	0.572413
Pa2g4	1776.69	1700.22	-0.06346	0.801042	0.42046
Zfp300	117.357	114.697	-0.03307	0.963114	0.866198
Onecut2	272.139	367.12	0.431907	0.196951	0.025113
Sp8	65.7628	69.4263	0.078212	0.94096	0.794548
Crisp1	0.314494	0.331999	0.078149	0.841218	0.50762
Nfkbiz	215.474	180.629	-0.25448	0.454902	0.115347
H2-D1	1014.08	1252.64	0.304807	0.050854	0.002826
Asb7	503.704	529.779	0.072814	0.862181	0.537998
Slitrk6	189.229	202.491	0.097721	0.940274	0.788212
Eprs	2451.04	2515.11	0.037225	0.880945	0.63977
1810013L24Rik	1088.63	1066.87	-0.02914	0.924417	0.73789
Pabpc1	6018.9	6088.43	0.016569	0.952298	0.830655
Wwp1	1429.49	1628.83	0.18833	0.382078	0.081884
Cyth2	2072.44	1965.15	-0.07669	0.876165	0.566898
Atf7ip2	0.314674	0.339636	0.110132	0.801365	0.427982
Ifi27l2b	2.12139	2.19513	0.0493	0.966106	0.872774
Apbb1ip	189.823	204.788	0.109474	0.839122	0.484928
Trappc12	1385.57	1555.86	0.167233	0.221281	0.030985
Etv1	1611.28	2222.44	0.463937	0.003953	5.37e-05
Bst2	98.9815	91.8529	-0.10783	0.876165	0.617214
Ttc19	2061.75	2354.8	0.191737	0.131503	0.012864
Atp8a1	5288.78	6677.76	0.336429	0.007396	0.000144
Glb1l3	0.466338	0.519036	0.154458	0.736795	0.341444
Rbm42	1355.94	1415.02	0.06153	0.823186	0.459595
Psmd8	2730.41	2506.65	-0.12335	0.457058	0.116706
Olfr920	5.75971	5.88859	0.031928	0.985588	0.929903
Htr1a	606.214	583.903	-0.0541	0.91507	0.717991
Ube2d2b	0.65899	0.657738	-0.00274	0.999968	0.987934
Arhgef3	1885.06	2142.68	0.184812	0.178629	0.021253
Manba	290.214	317.065	0.127658	0.754866	0.35947
Tsnaxip1	18.1812	18.9945	0.063136	0.958197	0.848975
Clec5a	40.1003	45.5549	0.183995	0.870634	0.552041
Wdr83os	786.841	731.836	-0.10455	0.702894	0.302063
Ankrd6	838.169	911.25	0.120607	0.708188	0.309102
Entpd4b	2127.21	4367.45	1.03783	1.07e-32	1.8e-36
Atp1a3	77322	88023.5	0.18701	0.220385	0.03081
Arap1	490.126	457.264	-0.10012	0.801365	0.427596
Dtx3l	173.462	187.627	0.113246	0.827587	0.465791
Cyp2r1	7.68243	8.2738	0.106989	0.936265	0.769801
Ptger4	41.665	37.4222	-0.15494	0.876165	0.569736
Trmt44	137.586	145.581	0.081487	0.881024	0.639944
Il1r2	4.56427	4.43847	-0.04032	0.977688	0.908437
Gstm3	0.614482	0.704956	0.198165	0.676299	0.275067
Fam83g	4.02639	5.29208	0.39435	0.670275	0.267012
Arhgef19	472.966	494.056	0.06294	0.876165	0.588314
Nrap	34.8064	30.5342	-0.18893	0.845042	0.514309
Dnajc14	1634.16	1606.96	-0.02421	0.934458	0.765639
Mdc1	678.878	750.962	0.145589	0.55824	0.176545
Pdia6	2236.71	2180.37	-0.03681	0.916305	0.71955
Jph1	708.238	838.641	0.24382	0.323423	0.060844
Rnf152	639.252	665.373	0.057779	0.942459	0.80192
Ankrd10	1029.09	930.294	-0.14562	0.488589	0.134625
Nod1	219.967	170.075	-0.37111	0.150576	0.015896
Cenpo	105.359	104.372	-0.01358	0.990879	0.944111
Dnajb13	21.3979	15.7844	-0.43897	0.625943	0.225301
P3h1	248.909	206.757	-0.26768	0.390937	0.08559
Oprk1	285.725	247.417	-0.20768	0.871925	0.555017
Cmtr1	2915.01	3305.87	0.181531	0.103285	0.008643
3830406C13Rik	538.803	520.295	-0.05043	0.896096	0.671864
Sox7	68.6315	54.7561	-0.32585	0.561316	0.178022
Rps6ka1	420.574	456.576	0.118498	0.801042	0.421952
Akna	210.812	219.268	0.056737	0.924417	0.737795
Vamp7	1233.53	730.446	-0.75594	0.016019	0.000462
Cebpzos	417.769	394.466	-0.08281	0.876165	0.616439
Relb	157.041	154.298	-0.02542	0.966766	0.874473
Tchh	165.775	245.363	0.565692	0.016815	0.000501
Tmem191c	1229.77	918.211	-0.42149	0.095656	0.007723
Fam229b	109.756	106.861	-0.03857	0.956403	0.844059
Ctnnal1	553.306	529.922	-0.0623	0.876165	0.612064
Zfp341	330.241	325.645	-0.02022	0.965392	0.871064
Ssrp1	2054.28	2274.65	0.147015	0.319179	0.059705
Rpl27	2049.35	1862.1	-0.13823	0.545728	0.168422
Pcdhgc3	5317.04	4768.52	-0.15708	0.288413	0.050357
Rassf5	677.014	780.693	0.20557	0.375739	0.079476
Ube2q2	1816.06	1914.22	0.075945	0.717734	0.317953
Elovl3	0.172461	0.167263	-0.04415	0.876165	0.621774
Fam110a	149.094	153.613	0.043081	0.943678	0.806179
Fbxl15	322.744	305.57	-0.07889	0.876165	0.602273
Ppip5k1	2948.65	3293.66	0.159639	0.306852	0.055729
Bhlha9	37.0245	31.6537	-0.22611	0.806765	0.436119
Sptlc3	15.8784	12.9839	-0.29034	0.794684	0.408588
Mfsd13b	10.3421	11.1759	0.11187	0.931806	0.76014
Tmem151a	8062.27	7522.56	-0.09996	0.694272	0.293636
Srebf2	5105.56	5990.22	0.230541	0.032761	0.00137
Rars2	399.499	374.571	-0.09295	0.804961	0.433983
Pepd	681.974	641.159	-0.08903	0.841218	0.50696
Fbn2	104.933	100.053	-0.06871	0.94096	0.796205
Six6	1.07929	0.904038	-0.25563	0.604049	0.206464
Pou2f3	8.10617	10.8929	0.426297	0.646881	0.245068
Pdia3	5196.24	5147.17	-0.01369	0.966106	0.872617
Rps6ka4	1142.96	1041.82	-0.13366	0.448592	0.111304
Gm21948	4.20891	4.10154	-0.03728	0.940274	0.786409
Upp2	249.024	237.94	-0.06569	0.909752	0.703836
Igf2bp1	5.49016	4.12431	-0.4127	0.643873	0.242112
A930017K11Rik	45.7371	57.8464	0.338865	0.604274	0.206891
Gm5113	359.103	371.833	0.050258	0.908002	0.700341
Gdpd3	6.48564	7.78591	0.263618	0.820925	0.456213
Pex26	402.37	411.804	0.033436	0.939276	0.780795
Hhla1	1.15291	1.18971	0.045332	0.956762	0.845771
Plxnb2	2427.87	2380.34	-0.02852	0.944977	0.810999
Ptp4a1	3349.05	3049.76	-0.13506	0.276617	0.046512
Skint1	0.159262	0.163984	0.042156	0.876165	0.630349
Gm17455	7.43073	6.14918	-0.27311	0.816104	0.450888
Vps39	2137.81	2213.63	0.050278	0.840548	0.491994
Zfp575	380.385	374.611	-0.02207	0.978814	0.910854
Qrfpr	52.3758	44.8743	-0.22301	0.776067	0.38407
Cxcl9	1.26982	1.34629	0.08436	0.917606	0.723502
Usp6nl	508.543	536.297	0.07666	0.876165	0.583549
Hyls1	136.889	170.147	0.31377	0.435958	0.105014
Npff	17.0213	18.4881	0.119257	0.917606	0.72336
Scrn1	1690.91	1990.82	0.235562	0.109731	0.009587
Terf1	173.481	170.265	-0.02699	0.967543	0.876396
Spry1	322.459	325.91	0.015358	0.976792	0.90569
Prex2	2101.99	1825.48	-0.20348	0.271178	0.04473
Klk1b3	0.532535	0.477424	-0.1576	0.734055	0.335491
Cpne4	2027.23	2232.2	0.138958	0.67859	0.277617
Rrnad1	653.942	586.476	-0.15709	0.462097	0.118857
Cd1d1	19.0258	20.6688	0.119498	0.918481	0.725539
Sema4c	338.983	334.772	-0.01804	0.974104	0.896138
Lingo4	25.7062	32.8352	0.353128	0.684325	0.283172
Grhpr	532.305	521.39	-0.02989	0.939547	0.783204
Mctp2	116.258	119.909	0.044615	0.970951	0.889493
Mrpl43	820.6	787.379	-0.05962	0.876165	0.567795
Serac1	892.289	896.755	0.007204	0.986909	0.934401
Kat5	1314.93	1399.95	0.090383	0.68386	0.282671
Lrp1	16388.9	19570.5	0.255962	0.027423	0.001044
Miip	436.38	347.333	-0.32927	0.241637	0.036407
Gemin7	405.771	366.222	-0.14795	0.71846	0.318424
1700012B09Rik	17.9228	12.2792	-0.54558	0.486976	0.133555
Tsc1	1881.63	2170.67	0.206156	0.114135	0.010268
Map2k6	213.525	206.493	-0.04832	0.936505	0.77078
Ddx43	2.54202	3.09497	0.283955	0.755119	0.359975
Dok6	97.8096	119.648	0.290748	0.656738	0.25437
Elac1	987.181	1024.06	0.052911	0.876165	0.598877
Skiv2l2	1421.33	1731.88	0.285098	0.028865	0.001134
Vsig10l	94.1944	66.068	-0.51169	0.209199	0.027967
Tmco1	811.291	805.372	-0.01056	0.97947	0.913202
Zscan18	420.885	430.526	0.032677	0.939437	0.78139
Nudt1	114.938	85.1732	-0.43238	0.214969	0.029341
Galr1	9.15716	12.4217	0.439886	0.62441	0.22386
Fzd2	824.901	653.63	-0.33575	0.172467	0.019813
Robo1	1151.39	1293	0.167355	0.689155	0.28855
Lhfpl4	3135.15	3040.49	-0.04423	0.876165	0.587317
Rapgef1	4521.79	4451.69	-0.02254	0.940274	0.787063
Skint4	2.28235	2.03954	-0.16228	0.876165	0.603872
Rtp3	8.17078	6.75856	-0.27376	0.819098	0.454237
Slc9a4	192.101	184.083	-0.06151	0.951383	0.827104
Smarcal1	1828.85	1983.7	0.117252	0.486976	0.13358
Hist2h2ac	0.348316	0.322184	-0.11251	0.801042	0.421974
Klrb1b	0.878841	1.10513	0.330545	0.504669	0.144072
Fbxo43	6.18189	6.45585	0.062558	0.961985	0.863984
Bloc1s3	324.015	300.524	-0.10858	0.794292	0.407819
Slc15a3	41.7241	39.5375	-0.07766	0.94096	0.796608
Aspscr1	1045.74	881.039	-0.24725	0.065266	0.004121
Abca14	0.314494	0.331999	0.078149	0.841218	0.50762
Olfr31	1.94086	1.72787	-0.1677	0.876165	0.573249
Fkbp2	1606.61	1598.53	-0.00727	0.987637	0.936261
Mterf3	346.113	365.091	0.077015	0.853006	0.525963
Fgf13	3659.96	3733.82	0.028822	0.927293	0.749463
Nell1	1034.12	1199.42	0.213943	0.60119	0.204165
Cyp1a1	1.77363	1.91654	0.111801	0.892877	0.66553
Rtn4r	2502.12	2430.19	-0.04208	0.927368	0.749705
Impdh1	1331.3	1290.95	-0.0444	0.907811	0.699639
Clp1	140.443	151.223	0.106696	0.876165	0.591492
4931406B18Rik	0.832331	0.806225	-0.04597	0.946105	0.812967
Tnfsf9	13.897	16.9788	0.288955	0.796027	0.410708
Pou4f1	10.9254	23.4646	1.1028	0.029121	0.001151
Naaa	983.348	1049.11	0.093395	0.767209	0.373696
Ythdf3	2087.73	2044.54	-0.03016	0.915302	0.718454
Magi1	1871.04	2324.86	0.313308	0.036683	0.001718
Ckb	31563	30065.1	-0.07015	0.801042	0.421669
Mturn	4404.43	4465.64	0.019912	0.964062	0.868116
Farsb	1271.24	1410.97	0.150459	0.382345	0.082182
Ptprj	3339.69	3825.33	0.195868	0.08261	0.006018
Mfsd2b	46.5346	48.6992	0.065594	0.94096	0.79693
Slc30a7	584.279	577.097	-0.01784	0.964162	0.869142
Ebna1bp2	1011.23	1117.72	0.144451	0.473589	0.125607
Nkx6-3	1.13104	1.17505	0.055075	0.951383	0.827294
Tmem45b	1.58166	1.41228	-0.16341	0.868231	0.54731
Pyurf	658.86	652.35	-0.01433	0.970566	0.888151
Mgmt	19.6066	15.6634	-0.32395	0.752263	0.357045
Pcdha9	212.014	261.928	0.305013	0.497056	0.139677
Epb41l4b	1375.7	1640.29	0.253787	0.242553	0.036646
Thnsl2	95.9205	78.7411	-0.28472	0.564086	0.179741
Dtd2	227.015	206.277	-0.13821	0.785871	0.396155
Gm14124	2.38413	2.5744	0.110771	0.911089	0.707702
Calm1	71729.9	72113	0.007686	0.988475	0.937913
Spink13	1.08028	0.923425	-0.22634	0.728088	0.328535
Ctbp1	6045.27	6158.31	0.026726	0.91557	0.718716
Flcn	1303.84	1339.74	0.039177	0.899508	0.680676
Cdc37	2963.05	2956.66	-0.00311	0.999968	0.968369
Dpysl2	3930.15	3823.69	-0.03962	0.876165	0.603071
Mrpl50	776.829	804.823	0.051074	0.876165	0.597221
Kcna2	7514.31	9524.01	0.341928	0.024291	0.000871
Gne	1036.74	1197.18	0.207593	0.117837	0.01072
Pkib	219.718	223.36	0.023717	0.966446	0.873795
Pcdhb16	127.001	187.186	0.559632	0.150889	0.015949
Uts2r	6.13043	7.14315	0.220572	0.859706	0.535441
Chd9	1600.58	1936.21	0.274643	0.150889	0.015954
Gimap4	5.24126	6.69137	0.352388	0.732064	0.332742
Stk19	397.351	351.567	-0.17661	0.587423	0.19516
Vmn2r32	0.167724	0.162786	-0.04311	0.876165	0.626019
Galns	261.755	212.521	-0.30061	0.448592	0.111339
Rhoc	391.394	325.319	-0.26676	0.239018	0.035562
Ndufb2	1095.87	901.773	-0.28124	0.299126	0.053369
Fbxo16	115.771	123.062	0.088119	0.88374	0.645024
Prf1	0.499277	0.513392	0.040219	0.939896	0.785181
H2al1a	0.172461	0.167263	-0.04415	0.876165	0.621774
Prdm2	2134.08	2520.46	0.240073	0.083612	0.006143
Rasd2	5606.29	4011.04	-0.48307	0.479342	0.128404
Aplnr	8.52297	5.75796	-0.5658	0.467742	0.122451
Tmem56	1447.23	1917.65	0.406046	0.021704	0.000738
Ddx50	1345.53	1312.36	-0.036	0.892877	0.665799
Abr	14545.4	17085.3	0.232196	0.122993	0.011525
Tas1r1	52.2263	50.9985	-0.03432	0.973949	0.89562
Lrp10	1487.13	1309.62	-0.18338	0.450019	0.11231
Frmd3	135.351	112.528	-0.26642	0.536301	0.161932
Axin2	792.629	846.233	0.094411	0.736795	0.341203
Zxdb	765.109	875.563	0.194547	0.369307	0.077352
Selenow	18832.6	13018.1	-0.53271	0.001082	7.78e-06
Ercc5	579.516	570.501	-0.02262	0.954528	0.837319
B3gnt2	811.209	705.824	-0.20076	0.494917	0.138649
Ddah2	288.686	182.276	-0.66337	0.00748	0.000147
Tmem161b	452.458	455.117	0.008454	0.995242	0.95173
Mybpc1	56.5539	105.481	0.899283	0.056293	0.003276
Tmem55b	1422.88	1426.46	0.003629	0.999968	0.96809
Slc2a2	1.04713	0.961146	-0.12361	0.876165	0.611957
Cdkn2b	16.978	18.4673	0.121303	0.915287	0.718382
Fam160a2	1940.69	1861.57	-0.06006	0.828446	0.46724
4930447C04Rik	147.115	139.515	-0.07653	0.938747	0.776456
H2-T10	5.39925	7.87347	0.544241	0.49171	0.136648
Srprb	1078.16	1088.3	0.013502	0.974104	0.898046
Dopey2	3269.18	3567.15	0.125842	0.361375	0.074737
4930451G09Rik	50.6216	32.3155	-0.64753	0.247778	0.0382
Ralgds	3484.36	3581.49	0.039666	0.876165	0.619594
Chmp1a	2408.94	2040.3	-0.23962	0.124814	0.011838
Tmc2	0.915713	0.746319	-0.2951	0.55108	0.171407
Lmbr1	743.693	763.185	0.037324	0.913677	0.715076
Serpine1	35.7321	38.3974	0.103785	0.914093	0.715812
Lims2	590.507	452.337	-0.38456	0.034663	0.001546
Psmb3	1599.06	1450.55	-0.14063	0.541167	0.164407
Phyhipl	4880.6	5031.58	0.043953	0.876165	0.630006
Pitpna	8973.67	10140.6	0.17637	0.152664	0.016193
Stx1a	4571.72	4121.22	-0.14966	0.876765	0.630977
Zfp30	242.068	258.345	0.093884	0.842498	0.509557
Rps4x	4728.36	4609.73	-0.03666	0.899829	0.681856
Vkorc1	359.726	300.607	-0.25902	0.253172	0.039608
Tns1	2726.08	2882.14	0.080313	0.795225	0.409227
Gata1	0.331692	0.331279	-0.0018	0.999968	0.988765
Taok1	3352.01	3604.04	0.104586	0.495826	0.139062
Zfyve28	1164.6	1242.52	0.093435	0.823876	0.460305
Xlr3c	0.16786	0.162916	-0.04314	0.876165	0.625896
Zfp940	360.431	372.576	0.047811	0.907004	0.69771
Borcs6	680.646	681.275	0.001333	0.999968	0.991513
Rad18	73.1335	75.1698	0.039621	0.959294	0.856248
Gm21188	3.5244	3.42956	-0.03936	0.976489	0.903098
Arhgef9	10499.7	12803.6	0.286194	0.072951	0.004898
Pax8	2.20375	2.70862	0.297594	0.67845	0.277275
Actn4	4571.74	4590.49	0.005904	0.992924	0.947452
Cyp39a1	92.3395	99.9304	0.113976	0.886493	0.653832
Stat6	398.544	443.56	0.15439	0.625044	0.224343
4921524J17Rik	267.792	272.694	0.026166	0.964062	0.86815
Fbxo6	474.657	416.351	-0.18908	0.423889	0.099823
Sorbs2	4450.53	4717.01	0.083896	0.873046	0.557107
Htra1	5429.63	6758.37	0.315821	0.007463	0.000146
Fam205a2	89.9433	170.907	0.926128	0.027146	0.001029
Usp30	1035.25	1092.6	0.077784	0.778746	0.38745
Arih2	1136.35	1166	0.037162	0.886421	0.651833
Noxa1	0.348316	0.322184	-0.11251	0.801042	0.421974
Osbp	2128.49	2113.49	-0.0102	0.974384	0.898555
Ell3	80.4851	75.5784	-0.09075	0.899939	0.682606
Arl6ip1	7575.88	7337.25	-0.04617	0.858416	0.533077
Cyp2c70	0.527518	0.473227	-0.15669	0.734934	0.337027
Dvl3	2081.74	2115.8	0.023419	0.937848	0.77369
Rhobtb3	830.635	730.327	-0.18567	0.496691	0.139407
Wdr3	424.259	437.36	0.043876	0.902908	0.689907
St8sia6	52.3892	59.4528	0.182476	0.852638	0.525409
Prss55	0.690356	0.64285	-0.10286	0.876165	0.579482
B4galt6	4548.78	5052.91	0.151636	0.173593	0.020031
9530077C05Rik	169.527	188.933	0.156357	0.734934	0.336995
Acsf3	434.492	387.341	-0.16573	0.563595	0.179378
Zkscan1	1244.44	1292.19	0.054317	0.85015	0.522254
Ppp1r3e	134.954	150.593	0.15819	0.765404	0.371671
Tex48	0.534932	0.466079	-0.19878	0.676299	0.274834
Hexim2	192.757	182.142	-0.08172	0.892638	0.665045
Slc8a1	5028	6774.78	0.430191	0.011883	0.000293
Abcb4	145.411	122.902	-0.24263	0.526879	0.155774
Rnd3	341.09	279.113	-0.2893	0.365672	0.076184
Ebi3	24.8579	25.6436	0.044893	0.969526	0.886219
Aldh1a1	1980.78	1346.55	-0.5568	0.002529	2.7e-05
Il1rap	1349.88	1333.76	-0.01734	0.971133	0.889978
Slc25a4	10370.4	10200.2	-0.02388	0.928755	0.753955
Socs3	81.6227	73.0976	-0.15915	0.819098	0.454246
Fam110b	1135.27	1174.48	0.048994	0.877539	0.633149
Ugt1a6b	1.89253	2.30968	0.287375	0.555965	0.174779
Cachd1	804.029	928.059	0.206969	0.735244	0.337293
Usp39	739.091	782.911	0.083096	0.813384	0.445781
Fcor	67.7666	55.3908	-0.29093	0.630166	0.229318
Trpm1	3.21908	3.10904	-0.05018	0.967806	0.879652
Sdcbp2	19.7842	26.3192	0.411767	0.595794	0.200626
D1Pas1	1.19278	1.13874	-0.06689	0.942086	0.801097
Olfr206	0.165691	0.170781	0.043652	0.876165	0.624192
Fam3b	0.16786	0.162916	-0.04314	0.876165	0.625896
Golga2	2756.17	3131.55	0.184215	0.069067	0.004508
Col14a1	54.7891	46.3372	-0.24172	0.761351	0.3681
Tk1	10.6363	10.5597	-0.01042	0.999968	0.977101
Kcnq5	2455.74	2684.41	0.128449	0.803287	0.431308
Diaph3	12.1092	12.4622	0.041456	0.977126	0.907269
Gm5820	19.2742	23.3127	0.274445	0.799771	0.41439
Hbb-y	2.66312	2.01963	-0.39903	0.587511	0.195331
Olfr1419	0.868254	0.787045	-0.14167	0.832661	0.474238
Myh6	48.3246	40.1869	-0.26603	0.758773	0.363206
Ccdc142	218.891	205.422	-0.09162	0.876165	0.569443
Myo9b	1850.2	1741.55	-0.08731	0.688532	0.287677
Gm14288	14.9586	14.7492	-0.02033	0.983252	0.923486
Klhl40	126.822	141.912	0.162196	0.801365	0.426282
Msantd1	69.3873	63.4349	-0.1294	0.875559	0.562003
Vmo1	1.52626	1.46329	-0.06079	0.952412	0.831022
Epb41l3	4995.08	6374.42	0.351785	0.078381	0.005512
Fbxw5	2676.76	2301.1	-0.21817	0.1699	0.019309
Armc9	664.564	605.629	-0.13397	0.588551	0.195941
Slamf6	6.11243	4.48529	-0.44655	0.611361	0.213108
Tor2a	481.883	467.391	-0.04405	0.91284	0.712832
Lrrk2	1040.23	1272.67	0.290958	0.378367	0.08046
Armc1	1759.85	1831.03	0.057201	0.80595	0.435173
Pdcd1lg2	2.60833	3.04273	0.22224	0.840548	0.489501
Gltpd2	0.783967	0.862981	0.138536	0.837921	0.483246
Spo11	4.96277	5.63564	0.183433	0.876165	0.598151
Qk	8898.75	8676.62	-0.03647	0.895575	0.67055
Cyp2d22	990.488	1120.06	0.177357	0.344929	0.0685
Smpd4	1857.39	1824.27	-0.02596	0.952298	0.830502
Ing3	439.404	444.183	0.015605	0.971904	0.891012
Skiv2l	2131.58	2050.63	-0.05585	0.810108	0.440911
Foxa1	2.67469	2.91777	0.125491	0.905394	0.694773
Gemin4	416.214	467.75	0.168413	0.465674	0.121261
Stum	10047.3	11022.1	0.133598	0.711531	0.311679
Yipf2	696.41	610.164	-0.19074	0.464414	0.120339
Gosr1	1261.66	1268.63	0.007945	0.984358	0.926226
AW209491	431.087	422.446	-0.02921	0.947645	0.816864
Tbc1d9b	7226.44	6601.69	-0.13045	0.391266	0.085816
Wdr1	3759.34	3607.75	-0.05938	0.858846	0.534068
Mcu	993.653	1154.52	0.216475	0.211327	0.028524
1810046K07Rik	0.486638	0.499579	0.037863	0.94096	0.795899
Tor1aip1	1285.42	1457.8	0.181544	0.280626	0.047611
Cul4a	1584.06	1656.07	0.064138	0.783804	0.393793
Tmem63c	873.894	1021.43	0.225068	0.198513	0.025576
Polr2h	319.788	282.749	-0.17759	0.604685	0.207643
Krt75	1.21616	1.44262	0.246358	0.682014	0.280811
Brat1	715.454	620.412	-0.20563	0.323445	0.060901
Rnf26	834.618	910.74	0.125923	0.608188	0.210471
Mxd4	1058.79	906.917	-0.22337	0.206867	0.027429
1700001C02Rik	22.6011	21.1146	-0.09815	0.938747	0.778508
Scyl2	881.985	979.785	0.151711	0.45485	0.115308
Nme4	56.5564	41.886	-0.43322	0.404393	0.091714
Trmt12	201.57	212.54	0.076447	0.876165	0.623915
Dmac1	517.536	460.613	-0.1681	0.666708	0.264195
Lrrc14b	148.721	154.445	0.054491	0.931334	0.758195
Zdhhc11	0.16786	0.162916	-0.04314	0.876165	0.625896
Sucnr1	0.527808	0.473469	-0.15674	0.734934	0.336938
Tubgcp3	1085.99	1067.5	-0.02477	0.934155	0.765279
Tfpi2	0.772538	0.872267	0.175165	0.801269	0.424975
Selenov	9.01319	8.26522	-0.12498	0.921793	0.733171
S100a5	1.10539	0.924007	-0.25858	0.599782	0.203457
Rin3	131.598	162.274	0.3023	0.458175	0.117102
[truncated: 15,819 more rows]

## Sheet: hippo_DEG_up_down
Symbol	Young_sample_expression	Aged_sample_expression	log2FoldChange(Aged_sample_expression/Young_sample_expression)	Padj	Pvalue
Tspan2	5992.57	3704.74	-0.6938	0.000165	8.04e-07
Pclaf	32.3904	14.517	-1.15783	0.018343	0.00059
Sgk2	84.6785	41.9721	-1.01256	0.004405	6.23e-05
Rab7b	56.0908	30.356	-0.88578	0.027464	0.001057
Cnp	12524.7	7932.02	-0.65902	0.000116	5.16e-07
Mybpc3	20.1625	7.51547	-1.42374	0.004758	7.1e-05
Spc25	14.5761	6.75597	-1.10937	0.046455	0.00249
Recql4	93.3881	56.0526	-0.73646	0.023411	0.000826
Tmsb15b2	29.2064	13.7518	-1.08667	0.037237	0.001778
Nrtn	132.398	86.1596	-0.6198	0.024685	0.000894
Traip	679.78	305.789	-1.15253	2.08e-18	5.84e-22
Hist1h2ap	86.0517	39.4634	-1.12469	0.006288	0.000113
Col1a1	657.581	373.741	-0.81513	0.004966	7.94e-05
Cd59a	585.797	378.989	-0.62825	0.023329	0.000821
Igf2bp2	34.3434	10.6229	-1.69286	9.48e-05	4.1e-07
Npas4	520.639	342.109	-0.60583	0.041502	0.002092
Kif20a	41.2358	20.5824	-1.00249	0.029269	0.001161
Top2a	66.9175	17.4535	-1.93887	2.35e-08	2.24e-11
Vamp7	1233.53	730.446	-0.75594	0.016019	0.000462
Ddah2	288.686	182.276	-0.66337	0.00748	0.000147
Ntrk1	68.6868	34.2931	-1.00211	0.029885	0.001199
Slc45a3	67.4521	32.6111	-1.0485	0.003424	4.17e-05
9030025P20Rik	285.292	189.586	-0.58958	0.007726	0.000153
Col3a1	181.882	85.7092	-1.08548	0.008743	0.000188
Ciart	752.603	390.013	-0.94837	7.13e-07	1.28e-09
Hmgb2	193.814	118.663	-0.70781	0.003998	5.47e-05
Gng7	9741.49	6416.27	-0.60241	0.026322	0.000979
Slc18a3	106.661	54.9369	-0.95718	0.01312	0.000345
Cxcr2	137.654	80.4269	-0.77529	0.018294	0.000585
Mal	12383.1	7495.33	-0.72431	2.87e-07	4.51e-10
Nnt	1249.84	510.883	-1.29068	7.23e-33	8.12e-37
Srd5a1	391.805	251.796	-0.63788	0.000487	2.95e-06
Egr2	93.0407	53.5134	-0.79796	0.035368	0.001597
Col6a4	120.879	59.2899	-1.02771	0.010105	0.000236
Pbk	23.0533	7.9766	-1.53113	0.002281	2.33e-05
Plekhg4	137.209	76.7835	-0.83751	0.004377	6.14e-05
Gabra2	1623.22	816.303	-0.99168	2.49e-10	1.68e-13
Hist1h1c	170.561	113.032	-0.59356	0.019997	0.000665
Lhx8	68.941	28.417	-1.27861	0.001617	1.3e-05
Gpr17	2246.24	1372.1	-0.71113	1.51e-08	1.36e-11
Sardh	449.59	299.659	-0.58529	0.002103	2e-05
Eln	585.829	361.127	-0.69797	0.000915	6.14e-06
Ap1g2	250.783	142.868	-0.81176	0.000369	2.17e-06
Gamt	550.423	219.248	-1.32797	2.92e-21	6.55e-25
Lrrc10b	2043.51	1321.41	-0.62897	0.029766	0.001191
Dbp	3713.06	1631.66	-1.18626	1.81e-15	6.08e-19
Mog	2925.39	1544.6	-0.9214	4.4e-08	4.94e-11
Marcksl1	2215.71	1310.54	-0.75761	7.89e-08	1.11e-10
Apcdd1	861.357	573.33	-0.58724	5.75e-06	1.1e-08
Mki67	94.9864	46.1638	-1.04096	0.001129	8.37e-06
Nadsyn1	132.232	86.3623	-0.6146	0.035699	0.00162
Il23a	7.23508	3.09715	-1.22407	0.016951	0.000507
Fabp7	358.493	194.641	-0.88113	4.41e-05	1.56e-07
Cd248	155.835	100.899	-0.62711	0.017281	0.000519
Btbd16	91.4326	49.3459	-0.88978	0.022834	0.000788
Efcab7	61.9929	33.8602	-0.87251	0.027588	0.001067
Gck	48.2975	23.7824	-1.02205	0.020043	0.000668
Zfp57	216.67	115.398	-0.90888	0.000186	9.39e-07
Ano2	183.308	119.649	-0.61546	0.018097	0.000567
Igsf9	145.472	91.0186	-0.67651	0.021535	0.00073
Draxin	38.8504	16.3544	-1.24825	0.008476	0.000176
Pdlim2	565.533	275.624	-1.03691	3.37e-08	3.6e-11
Hbb-bt	704.32	376.993	-0.90169	0.00622	0.00011
Pllp	2044.89	1327.74	-0.62305	0.000744	4.8e-06
Gm3435	140.062	80.0218	-0.80761	0.011964	0.000297
Polr3e	1671.81	1100.17	-0.60368	0.002717	2.97e-05
Itm2a	1611.69	993.301	-0.69827	6.55e-08	8.43e-11
Ccdc74a	231.031	148.662	-0.63605	0.003898	5.11e-05
Opalin	506.011	249.078	-1.02257	5.98e-09	5.04e-12
Tnfrsf10b	239.097	159.02	-0.58839	0.012804	0.000332
Pip5kl1	155.819	86.2376	-0.85348	0.000555	3.46e-06
Enpp6	388.379	218.939	-0.82694	0.002175	2.19e-05
Bub1	9.28629	4.35684	-1.09182	0.048202	0.002608
Fbxo36	106.743	63.1352	-0.75763	0.049008	0.002679
Sox4	493.057	310.246	-0.66834	1.56e-05	3.69e-08
Mobp	11900.8	7836.06	-0.60286	0.001371	1.06e-05
Gja4	180.348	117.126	-0.62272	0.009762	0.000222
Park2	579.763	384.003	-0.59434	9.12e-05	3.84e-07
Rgs11	847.529	460.772	-0.87921	3.62e-05	1.2e-07
Hist3h2ba	278.974	179.849	-0.63334	0.002152	2.08e-05
Flywch2	211.671	137.915	-0.61805	0.007151	0.000137
Slc10a4	177.328	80.4257	-1.14069	7.08e-05	2.74e-07
Cldn11	9367.97	5490.68	-0.77075	1.62e-05	4.1e-08
Cldn14	64.0361	30.3408	-1.07763	0.004833	7.51e-05
Echdc2	321.039	207.951	-0.62651	0.003706	4.65e-05
Slc6a3	43.5673	18.6804	-1.22172	0.022593	0.000779
Uhrf1	49.3449	20.1827	-1.28978	0.001864	1.63e-05
Ccnb1	19.8208	6.82085	-1.53899	0.002152	2.13e-05
Bmp4	134.087	83.9699	-0.67522	0.017281	0.000522
Tead2	116.028	73.5804	-0.65708	0.034663	0.001547
Rab29	99.3465	61.8751	-0.68311	0.044421	0.002338
Kif19a	149.375	87.128	-0.77773	0.008063	0.000164
Nat8f1	281.114	173.073	-0.69977	0.004753	7.07e-05
Ccna2	121.891	77.6245	-0.65101	0.035947	0.001648
Rnf122	187.553	93.2598	-1.00797	2.69e-05	8.59e-08
Prc1	66.1146	37.6162	-0.81361	0.034938	0.001572
Kcp	90.4152	53.9163	-0.74584	0.025895	0.000952
Sspo	156.999	84.7104	-0.89014	0.00585	9.98e-05
Loxl2	200.1	129.583	-0.62684	0.04031	0.001994
Atp6ap1l	199.8	120.676	-0.72742	0.043332	0.002259
Morn2	307.329	198.273	-0.6323	0.00165	1.33e-05
Wdfy1	1350.16	513.344	-1.39513	2.86e-46	1.61e-50
Fam71e1	68.3464	32.44	-1.07509	0.009121	0.000203
Spc24	368.298	223.516	-0.7205	0.001113	8.19e-06
Serf1	185.965	121.833	-0.61013	0.014843	0.000409
Phkg1	546.239	361.627	-0.59503	0.001025	7.13e-06
Ndn	5807.91	3142.09	-0.8863	2.55e-08	2.58e-11
Cdca3	26.4911	12.0818	-1.13267	0.024566	0.000885
Carns1	550.268	354.387	-0.63481	0.031778	0.001311
Thbs3	433.089	287.775	-0.58972	8.82e-05	3.66e-07
Tspan4	376.215	248.794	-0.59661	0.008916	0.000196
Gp1bb	744.431	474.137	-0.65083	0.036505	0.001701
Edn3	278.99	177.294	-0.65407	0.010293	0.000243
Ccdc134	282.709	187.188	-0.59483	0.004977	8.01e-05
Ephx3	19.0682	8.56168	-1.1552	0.031683	0.0013
Gsn	3439.24	2045.71	-0.74949	5.18e-10	3.78e-13
Neu4	446.392	290.982	-0.61738	5.99e-05	2.18e-07
Cd74	113.634	256.267	1.17325	1.01e-05	2.33e-08
Pcdhga6	589.572	959.056	0.701947	0.000122	5.49e-07
Gvin1	110.596	228.345	1.04592	0.001685	1.39e-05
Pcdhb5	115.105	182.787	0.667208	0.008743	0.000188
C1ql3	2419.44	3817.45	0.657935	4.35e-05	1.51e-07
Defb1	12.122	31.9789	1.39949	0.004815	7.35e-05
Crb1	8.41662	24.4923	1.54101	0.002175	2.18e-05
Entpd4b	2127.21	4367.45	1.03783	1.07e-32	1.8e-36
Pou4f1	10.9254	23.4646	1.1028	0.029121	0.001151
Fam205a2	89.9433	170.907	0.926128	0.027146	0.001029
Lag3	118.655	216.672	0.868732	0.004888	7.64e-05
C4b	1028.35	2491.61	1.27674	1.08e-13	4.25e-17
Mab21l1	35.5721	84.3587	1.24579	0.016026	0.000464
H2-Eb1	32.3269	64.1666	0.989089	0.018097	0.000571
Plin4	1368.1	2421.24	0.823575	4.89e-07	8.52e-10
C3	47.9212	118.396	1.30488	0.008764	0.00019
Il33	1341.46	2138.5	0.672796	0.000324	1.85e-06
Scn7a	87.9139	141.55	0.687153	0.025361	0.000927
Zfp551	54.4564	89.949	0.724006	0.036924	0.001749
H2-Aa	31.7358	79.3101	1.32139	0.000148	6.89e-07
Vps13c	1118.22	1683.73	0.590466	0.030329	0.00122
Pcdha12	309.231	510.717	0.723837	8.11e-08	1.18e-10
Synj2	2202.09	3318.18	0.591519	0.000187	9.68e-07
Gatad2b	377.382	585.753	0.634266	0.008639	0.000185
Crhbp	345.093	647.028	0.906843	0.000197	1.04e-06
Trim66	815.389	1280.53	0.651177	1.67e-05	4.4e-08
Scd3	126.698	193.043	0.607526	0.019154	0.000622
Fam8a1	532.243	851.658	0.67819	0.004833	7.45e-05
Hnf1b	9.63005	26.7463	1.47372	0.00296	3.37e-05
Dgkh	215.536	347.558	0.689325	0.037115	0.001766
Sult1c1	5.81692	13.2525	1.18794	0.029131	0.001153
Adamtsl1	179.904	276.145	0.6182	0.015116	0.000426
Pcdhb2	45.6549	95.7301	1.0682	0.004722	6.98e-05
Pcdhga7	637.379	968.309	0.603316	1.71e-05	4.6e-08
Bdkrb2	5.10497	21.3165	2.062	8.03e-06	1.67e-08
Syn3	688.981	1166.37	0.759493	6.04e-06	1.19e-08
Pcdhb9	223.939	460.5	1.0401	2.93e-13	1.32e-16
Methig1	4.52302	18.3182	2.01792	1.56e-05	3.76e-08
Gpnmb	72.4672	141.792	0.968378	0.003354	4.07e-05
Mlph	73.0411	131.82	0.851793	0.001695	1.45e-05
Mab21l2	19.1573	42.3377	1.14405	0.033772	0.001484
Zfp966	190.445	297.634	0.644166	0.00414	5.76e-05
Lmbrd2	348.481	538.146	0.626918	0.03755	0.001796
Hspa1a	322.108	497.531	0.627243	0.004815	7.32e-05
Zbtb16	1137.56	1823.3	0.680608	0.003852	4.91e-05
Ldb2	744.199	1124.29	0.595259	0.002038	1.88e-05
Txlnb	42.136	70.9607	0.751966	0.048433	0.002637
Pcdhga8	477.705	827.401	0.792467	4.85e-12	2.72e-15
Pcdhb3	141.101	273.531	0.954972	2.1e-07	3.19e-10
Tmem245	374.189	565.302	0.595256	0.010101	0.000233
Ly9	8.11395	17.3707	1.09818	0.044631	0.002357
Hs3st3a1	41.5877	100.837	1.2778	6.03e-05	2.24e-07
Pcdhb8	31.8661	77.3147	1.27872	0.000106	4.62e-07
Trpc6	229.095	344.267	0.587581	0.008057	0.000163
Hcn1	1360.91	2112.97	0.634693	2.74e-05	8.93e-08
Glt8d2	180.216	334.769	0.893443	0.00182	1.57e-05
Hs3st3b1	27.19	57.9369	1.09141	0.010105	0.000234
Cd22	5.9972	15.8321	1.40049	0.007022	0.000131
Xdh	490.5	906.972	0.886806	5.06e-09	3.97e-12
Gm4724	262.261	425.243	0.697284	0.043829	0.002297
Pcdha10	117.668	223.964	0.928551	0.002152	2.14e-05
Kcnh5	126.022	209.349	0.732227	0.002009	1.83e-05
Rpp25	275.287	433.853	0.656272	0.001686	1.42e-05
Zc3hav1	202.75	304.48	0.586648	0.003737	4.72e-05
Oprd1	189.835	314.692	0.729193	0.004833	7.44e-05
Spag6	29.5185	70.3828	1.25361	0.002152	2.09e-05
Sco2	124.897	219.836	0.815696	0.006284	0.000112
Pcdhga2	555.282	839.81	0.596841	7.08e-05	2.71e-07
Zbtb38	540.632	816.424	0.594673	0.004888	7.65e-05
Fbxw16	3.31263	8.22437	1.31193	0.00978	0.000223
Ankrd34c	108.423	174.138	0.683562	0.037599	0.001806
Irak3	31.9045	58.5266	0.875333	0.024194	0.000866
Eya4	153.449	230.685	0.588166	0.025132	0.000914
Cort	70.2863	127.254	0.856398	0.01235	0.000314
Cd209a	7.33462	16.8422	1.19929	0.026267	0.000971
Ankub1	32.3761	59.5317	0.87873	0.045875	0.002446
Abca8a	251.737	671.201	1.41482	1.42e-12	7.19e-16
Adcyap1	232.529	377.868	0.70047	0.000536	3.28e-06
Zfp967	189.755	297.663	0.64954	0.00357	4.39e-05
Sult1c2	9.9652	25.6146	1.362	0.008521	0.00018
Kcna3	51.4465	106.876	1.05479	0.002717	2.99e-05
Alox12b	169.22	280.642	0.729833	0.004952	7.78e-05
H2-Q8	6.01928	13.4264	1.1574	0.034023	0.001497
