# Supplementary material for: The microRNA-mediated gene regulatory network in the hippocampus and hypothalamus of the aging mouse
Source: PLoS One. 2023 Nov 9;18(11):e0291943. doi: 10.1371/journal.pone.0291943 (PMC10635555; doi:10.1371/journal.pone.0291943)
Supplement: S2 Table — (XLSX) [file pone.0291943.s011.xlsx]

## Sheet: hippo_miRNAseq
Mature_miRNA	Precursor	Aged_456.Young_123.fc	Aged_456.Young_123.baseMean	Aged_456.Young_123.raw.pval	Young_123.mean	Aged_456.mean	log2foldchange_hippocampus	Padj
mmu-let-7a-1-3p	mmu-let-7a-1,mmu-let-7c-2	-1.28833	2325.64	0.144551	11.6191	11.2258	-0.365501	0.408553
mmu-let-7a-2-3p	mmu-let-7a-2	1.23582	23.7903	0.372995	4.37902	4.73277	0.305465	0.644789
mmu-let-7a-5p	mmu-let-7a-1,mmu-let-7a-2	1.19039	328271	0.0363908	18.392	18.6473	0.251432	0.200012
mmu-let-7b-3p	mmu-let-7b	-1.23979	1210.81	0.130041	10.5578	10.2312	-0.310092	0.389256
mmu-let-7b-5p	mmu-let-7b	1.29713	49519	0.0292044	15.6551	16.0427	0.375324	0.172164
mmu-let-7c-1-3p	mmu-let-7c-1	-1.36604	28.4763	0.183481	5.18468	4.65504	-0.45	0.454977
mmu-let-7c-2-3p	mmu-let-7a-1,mmu-let-7c-2	-1.28833	2325.64	0.144551	11.6191	11.2258	-0.365501	0.408553
mmu-let-7c-5p	mmu-let-7c-1,mmu-let-7c-2	1.24915	418844	0.0176746	18.729	19.0563	0.320944	0.127922
mmu-let-7d-3p	mmu-let-7d	1.03706	7540.21	0.661013	13.0297	13.0825	0.0524927	0.827398
mmu-let-7d-5p	mmu-let-7d	1.16319	25876.2	0.0586909	14.8087	15.03	0.218083	0.245825
mmu-let-7e-3p	mmu-let-7e	-1.12512	212.056	0.309574	7.9419	7.76477	-0.170082	0.600932
mmu-let-7e-5p	mmu-let-7e	1.09016	32410.2	0.261621	15.032	15.1581	0.124543	0.558721
mmu-let-7f-1-3p	mmu-let-7f-1	1.07641	190.109	0.683108	7.69221	7.8072	0.106225	0.845506
mmu-let-7f-2-3p	mmu-let-7f-2	-1.03085	391.077	0.796997	8.78839	8.73788	-0.0438385	0.913174
mmu-let-7f-5p	mmu-let-7f-1,mmu-let-7f-2	1.09581	760236	0.270533	19.6841	19.8181	0.131997	0.569512
mmu-let-7g-3p	mmu-let-7g	1.00573	183.956	0.980596	7.82623	7.83625	0.00823987	0.987349
mmu-let-7g-5p	mmu-let-7g	1.17757	89669.8	0.0526457	16.4751	16.7147	0.235817	0.236713
mmu-let-7i-3p	mmu-let-7i	1.09924	343.709	0.479957	8.67117	8.8172	0.136505	0.726356
mmu-let-7i-5p	mmu-let-7i	1.04735	136138	0.649729	17.2982	17.3665	0.0667483	0.827398
mmu-let-7j	mmu-let-7j	-1.0932	11226.4	0.506808	13.8834	13.7493	-0.128556	0.742438
mmu-let-7k	mmu-let-7k	1.81415	139.879	0.015128	6.78974	7.80858	0.859295	0.12005
mmu-miR-100-3p	mmu-mir-100	1.05769	93.4993	0.740784	6.41102	6.51112	0.0809138	0.872002
mmu-miR-100-5p	mmu-mir-100	1.6556	54763.7	4.91765e-05	15.4749	16.228	0.727352	0.002341
mmu-miR-101a-3p	mmu-mir-101a	1.39061	141658	0.00878168	16.9339	17.427	0.475722	0.0829028
mmu-miR-101a-5p	mmu-mir-101a	1.19002	95.369	0.256559	6.66321	6.93519	0.250986	0.553228
mmu-miR-101b-3p	mmu-mir-101b	1.24544	36671.1	0.0907251	15.026	15.3551	0.31666	0.320387
mmu-miR-101c	mmu-mir-101a,mmu-mir-101c	1.39022	142673	0.00896358	16.9444	17.4372	0.475309	0.0829028
mmu-miR-103-2-5p	mmu-mir-103-2	-1.50784	14.5227	0.144427	4.46709	3.68448	-0.592485	0.408553
mmu-miR-103-3p	mmu-mir-103-1,mmu-mir-103-2	-1.12013	139680	0.143828	17.2582	17.0923	-0.163661	0.408553
mmu-miR-106a-5p	mmu-mir-106a	1.0126	8.87591	0.968075	3.4777	3.42723	0.0180587	0.981502
mmu-miR-106b-3p	mmu-mir-106b	1.16809	593.283	0.281894	9.20434	9.44344	0.224152	0.583752
mmu-miR-106b-5p	mmu-mir-106b	-1.04775	953.706	0.666785	10.1963	10.1284	-0.0672902	0.831775
mmu-miR-107-3p	mmu-mir-107	1.09059	15560.6	0.430547	13.9485	14.0773	0.125103	0.691714
mmu-miR-107-5p	mmu-mir-107	-1.65299	33.7817	0.0373678	5.60378	4.71834	-0.725079	0.200925
mmu-miR-10a-5p	mmu-mir-10a	1.23826	12995.1	0.308754	13.0015	13.3475	0.308311	0.600932
mmu-miR-10b-5p	mmu-mir-10b	-1.14413	48786.3	0.543284	15.0404	14.8184	-0.194252	0.765204
mmu-miR-1188-3p	mmu-mir-1188	1.59695	5.91801	0.160665	1.46475	2.71677	0.675318	0.425767
mmu-miR-1188-5p	mmu-mir-1188	-1.06985	31.0482	0.802793	4.02751	3.95033	-0.097412	0.914603
mmu-miR-1191a	mmu-mir-1191a	1.24122	37.3133	0.345801	4.76158	5.18263	0.311753	0.631231
mmu-miR-1191b-5p	mmu-mir-1191b	1.39099	53.538	0.0938828	5.26457	5.76233	0.476111	0.323719
mmu-miR-1193-3p	mmu-mir-1193	-1.52056	15.6627	0.110038	4.64222	3.92686	-0.604602	0.357899
mmu-miR-1194	mmu-mir-1194	1.23095	7.70087	0.504267	2.69052	3.15044	0.299777	0.741688
mmu-miR-1197-3p	mmu-mir-1197	-1.41507	21.7685	0.155381	4.14172	3.53269	-0.500869	0.425653
mmu-miR-1198-5p	mmu-mir-1198	-1.05898	2055.26	0.589531	11.0846	10.999	-0.0826781	0.789281
mmu-miR-122-5p	mmu-mir-122	-1.15462	20.9502	0.523824	4.67953	4.42347	-0.207422	0.75194
mmu-miR-1224-3p	mmu-mir-1224	1.19119	24.4764	0.547882	3.65832	4.00512	0.252407	0.766676
mmu-miR-1224-5p	mmu-mir-1224	1.34469	4568.89	0.123437	10.9348	11.4055	0.427275	0.382265
mmu-miR-124-3p	mmu-mir-124-1,mmu-mir-124-2,mmu-mir-124-3	1.22022	313718	0.12724	18.3947	18.6932	0.287137	0.385942
mmu-miR-124-5p	mmu-mir-124-1,mmu-mir-124-2,mmu-mir-124-3	1.047	2266.66	0.720311	11.5442	11.6134	0.0662672	0.864277
mmu-miR-1247-3p	mmu-mir-1247	-1.44605	15.4487	0.2321	4.37375	3.66689	-0.532117	0.531864
mmu-miR-1247-5p	mmu-mir-1247	1.00161	43.096	0.994587	5.34611	5.37013	0.00232444	0.995949
mmu-miR-1249-3p	mmu-mir-1249	1.35092	15757.9	0.084339	13.3393	13.8065	0.433939	0.306725
mmu-miR-1251-5p	mmu-mir-1251	1.28214	87.6426	0.22769	4.81355	5.23185	0.358557	0.527041
mmu-miR-125a-3p	mmu-mir-125a	1.15931	216.127	0.409306	7.60116	7.8405	0.21327	0.669677
mmu-miR-125a-5p	mmu-mir-125a	-1.22482	39428.3	0.198359	15.5177	15.2075	-0.292567	0.481304
mmu-miR-125b-1-3p	mmu-mir-125b-1	1.13382	2103.51	0.234228	10.5925	10.7794	0.181194	0.532191
mmu-miR-125b-2-3p	mmu-mir-125b-2	1.28064	8031.57	0.0140721	12.8803	13.2457	0.356868	0.118238
mmu-miR-125b-5p	mmu-mir-125b-1,mmu-mir-125b-2	-1.09075	72841.1	0.516329	16.173	16.0424	-0.125321	0.74896
mmu-miR-1264-3p	mmu-mir-1264	-1.08151	257.99	0.617438	7.87496	7.74514	-0.11305	0.802084
mmu-miR-1264-5p	mmu-mir-1264	-1.1706	44.4991	0.41262	5.48256	5.21353	-0.227249	0.671772
mmu-miR-126a-3p	mmu-mir-126a	1.02145	13122.6	0.810953	13.7235	13.7544	0.0306121	0.919155
mmu-miR-126a-5p	mmu-mir-126a	1.61406	121981	5.12394e-05	16.4643	17.1771	0.69069	0.002341
mmu-miR-127-3p	mmu-mir-127	1.36137	2.54328e+06	0.0392243	20.6761	21.1452	0.445059	0.207775
mmu-miR-127-5p	mmu-mir-127	-1.22971	4789.36	0.0134268	12.3554	12.0524	-0.298316	0.114128
mmu-miR-128-1-5p	mmu-mir-128-1	-1.10735	4000.86	0.55729	12.8181	12.6605	-0.147111	0.766676
mmu-miR-128-2-5p	mmu-mir-128-2	-1.25919	121.167	0.250236	7.71483	7.34615	-0.332492	0.547672
mmu-miR-128-3p	mmu-mir-128-1,mmu-mir-128-2	1.11482	140987	0.447101	17.5966	17.7608	0.156814	0.704377
mmu-miR-129-1-3p	mmu-mir-129-1	-1.56884	1011.69	0.0462076	10.7698	10.03	-0.649695	0.222222
mmu-miR-129-2-3p	mmu-mir-129-2	-1.45119	9942.37	0.0861096	13.6881	13.0819	-0.537234	0.310079
mmu-miR-129-5p	mmu-mir-129-1,mmu-mir-129-2	-1.28701	34228.5	0.0250556	15.449	15.0744	-0.364022	0.155217
mmu-miR-1298-3p	mmu-mir-1298	-1.25915	2523.26	0.161337	11.103	10.7475	-0.332453	0.425767
mmu-miR-1298-5p	mmu-mir-1298	-1.35853	17591.3	0.235053	14.8652	14.3373	-0.442048	0.532191
mmu-miR-1306-3p	mmu-mir-1306	1.01222	6.85266	0.970503	2.65243	2.73223	0.0175188	0.982601
mmu-miR-1306-5p	mmu-mir-1306	1.08439	88.7982	0.607448	6.29506	6.40399	0.11688	0.802084
mmu-miR-130a-3p	mmu-mir-130a	-1.20307	3238.04	0.0715715	11.6885	11.415	-0.26672	0.279779
mmu-miR-130b-3p	mmu-mir-130b	1.07934	256.784	0.569066	7.82745	7.9483	0.110147	0.774818
mmu-miR-130b-5p	mmu-mir-130b	1.25549	154.428	0.112792	6.69252	7.03504	0.328245	0.362066
mmu-miR-132-3p	mmu-mir-132	-1.18538	37810.7	0.304941	15.8541	15.5927	-0.245353	0.600859
mmu-miR-132-5p	mmu-mir-132	-1.06156	817.826	0.725284	10.2447	10.1537	-0.0861881	0.867297
mmu-miR-133a-3p	mmu-mir-133a-1,mmu-mir-133a-2	1.35877	2715.79	0.019661	10.4914	10.9519	0.442303	0.137069
mmu-miR-133b-3p	mmu-mir-133b	1.00449	109.849	0.982002	5.97189	5.99999	0.00645746	0.987405
mmu-miR-134-3p	mmu-mir-134	1.18026	196.17	0.390801	7.30247	7.57759	0.239107	0.659758
mmu-miR-134-5p	mmu-mir-134	1.23302	4266.92	0.159844	10.9324	11.2523	0.302197	0.425767
mmu-miR-135a-1-3p	mmu-mir-135a-1	1.90593	59.0986	0.000249993	5.62522	6.63355	0.930494	0.00761437
mmu-miR-135a-2-3p	mmu-mir-135a-2	1.19736	157.001	0.340333	6.04087	6.34253	0.259853	0.62824
mmu-miR-135a-5p	mmu-mir-135a-1,mmu-mir-135a-2	-1.22893	8638.91	0.28442	12.5007	12.1733	-0.297399	0.584874
mmu-miR-135b-3p	mmu-mir-135b	-1.26253	17.1546	0.395399	3.35675	2.95667	-0.336317	0.662929
mmu-miR-135b-5p	mmu-mir-135b	-1.42106	406.422	0.00552238	8.58097	8.04757	-0.506972	0.0630759
mmu-miR-136-3p	mmu-mir-136	1.29875	45932.4	0.0543394	15.1167	15.5103	0.377121	0.24074
mmu-miR-136-5p	mmu-mir-136	1.46026	10824.3	0.0206056	12.8575	13.4401	0.546226	0.139469
mmu-miR-137-3p	mmu-mir-137	1.00309	6548.06	0.979675	13.0165	13.021	0.00445746	0.987349
mmu-miR-137-5p	mmu-mir-137	-1.06056	60.6424	0.734361	6.20983	6.13239	-0.0848225	0.870852
mmu-miR-138-1-3p	mmu-mir-138-1	-1.07423	295.332	0.548194	8.58709	8.48294	-0.103308	0.766676
mmu-miR-138-2-3p	mmu-mir-138-2	-1.38767	109.054	0.0353778	7.27389	6.7595	-0.472669	0.197413
mmu-miR-138-5p	mmu-mir-138-1,mmu-mir-138-2	-1.05355	28550.5	0.639584	15.1992	15.1218	-0.0752643	0.815945
mmu-miR-139-3p	mmu-mir-139	-1.10723	467.456	0.489851	9.51136	9.35636	-0.146959	0.733285
mmu-miR-139-5p	mmu-mir-139	-1.13062	15468.5	0.397152	14.5862	14.4004	-0.177112	0.664343
mmu-miR-140-3p	mmu-mir-140	1.05988	12902.3	0.474323	13.486	13.5715	0.0839013	0.720852
mmu-miR-140-5p	mmu-mir-140	-1.1544	532.651	0.357216	9.2332	9.00977	-0.207147	0.632978
mmu-miR-141-3p	mmu-mir-141	-1.03904	313.532	0.887258	7.82383	7.75497	-0.0552463	0.951868
mmu-miR-142a-3p	mmu-mir-142a	-1.09412	138.713	0.618721	7.44167	7.29636	-0.129772	0.802084
mmu-miR-142a-5p	mmu-mir-142a	1.49883	3146.79	0.000600909	11.3335	11.9368	0.583837	0.0145931
mmu-miR-143-3p	mmu-mir-143	1.54357	520493	0.00907281	18.5077	19.1768	0.62627	0.0829028
mmu-miR-143-5p	mmu-mir-143	-1.09626	12.077	0.738616	3.63453	3.45868	-0.132593	0.870852
mmu-miR-144-3p	mmu-mir-144	1.39998	552.629	0.0933401	8.77447	9.31553	0.485409	0.323372
mmu-miR-144-5p	mmu-mir-144	-1.08122	140.615	0.652664	7.14118	7.0134	-0.112658	0.827398
mmu-miR-145a-3p	mmu-mir-145a	1.5514	93.3144	0.0154257	6.05522	6.74821	0.633575	0.12005
mmu-miR-145a-5p	mmu-mir-145a	-1.66951	1315.42	0.0204802	11.038	10.1997	-0.739428	0.139469
mmu-miR-145b	mmu-mir-145b	1.82592	8.97822	0.0556233	2.33659	3.60802	0.868623	0.243477
mmu-miR-146a-5p	mmu-mir-146a	1.30817	5418.87	0.0588499	12.3274	12.7331	0.387553	0.245825
mmu-miR-146b-3p	mmu-mir-146b	-1.10968	3.99588	0.759313	1.85823	1.48218	-0.150143	0.885259
mmu-miR-146b-5p	mmu-mir-146b	-1.13196	40592.6	0.408329	15.4608	15.2723	-0.178828	0.669677
mmu-miR-148a-3p	mmu-mir-148a	-1.34996	63035.6	0.0145494	16.0677	15.6197	-0.43292	0.12005
mmu-miR-148a-5p	mmu-mir-148a	1.05209	473.11	0.728102	8.67154	8.74887	0.073256	0.868171
mmu-miR-148b-3p	mmu-mir-148b	1.01082	22946.4	0.956104	14.8938	14.9107	0.0155191	0.976433
mmu-miR-148b-5p	mmu-mir-148b	-1.20864	107.677	0.228402	6.89003	6.60582	-0.273383	0.527041
mmu-miR-149-3p	mmu-mir-149	1.26795	8.48569	0.454843	1.83937	2.37082	0.342492	0.706722
mmu-miR-149-5p	mmu-mir-149	-1.01366	4851.19	0.850817	11.8352	11.8154	-0.0195801	0.938081
mmu-miR-150-3p	mmu-mir-150	-1.01296	28.9259	0.96153	5.11581	5.05978	-0.0185754	0.977578
mmu-miR-150-5p	mmu-mir-150	-1.15804	6258.94	0.261825	12.7954	12.575	-0.211682	0.558721
mmu-miR-151-3p	mmu-mir-151	1.28632	135165	0.0272353	16.7808	17.1548	0.363253	0.164046
mmu-miR-151-5p	mmu-mir-151	1.29871	46989.6	0.131496	15.4881	15.8931	0.377084	0.389481
mmu-miR-152-3p	mmu-mir-152	1.35857	1348.61	0.0422378	10.4801	10.9452	0.442088	0.215915
mmu-miR-152-5p	mmu-mir-152	1.09693	156.484	0.557822	7.37327	7.51238	0.133466	0.766676
mmu-miR-153-3p	mmu-mir-153	-1.06889	19404.3	0.562482	14.4237	14.3247	-0.0961097	0.771433
mmu-miR-154-3p	mmu-mir-154	-1.03984	168.094	0.753774	7.6823	7.62032	-0.0563639	0.88103
mmu-miR-154-5p	mmu-mir-154	-1.01495	1197.83	0.877057	10.2903	10.2667	-0.0214119	0.948278
mmu-miR-155-5p	mmu-mir-155	1.38044	77.9166	0.0662025	6.16597	6.67074	0.465131	0.265901
mmu-miR-15a-3p	mmu-mir-15a	-1.18231	14.6201	0.537593	4.0275	3.78022	-0.241606	0.763069
mmu-miR-15a-5p	mmu-mir-15a	1.20762	2378.41	0.0780681	11.3487	11.6289	0.272161	0.298318
mmu-miR-15b-3p	mmu-mir-15b	-1.15807	50.5447	0.547248	5.90641	5.68194	-0.211716	0.766676
mmu-miR-15b-5p	mmu-mir-15b	-1.32505	477.33	0.00936329	9.21417	8.79354	-0.406051	0.0845008
mmu-miR-16-1-3p	mmu-mir-16-1	1.19517	66.0009	0.271122	5.97454	6.24953	0.257216	0.569512
mmu-miR-16-2-3p	mmu-mir-16-2	-1.175	7.16741	0.620429	2.90554	2.67878	-0.232657	0.802084
mmu-miR-16-5p	mmu-mir-16-1,mmu-mir-16-2	1.09744	109244	0.469871	17.0252	17.1645	0.134137	0.715796
mmu-miR-17-3p	mmu-mir-17	-1.52574	23.2135	0.0647717	4.9492	4.2292	-0.60951	0.265901
mmu-miR-17-5p	mmu-mir-17	-1.35663	669.115	0.00244883	9.85158	9.39982	-0.440029	0.0372937
mmu-miR-181a-1-3p	mmu-mir-181a-1	-1.11812	9812.73	0.28458	13.4869	13.322	-0.16108	0.584874
mmu-miR-181a-5p	mmu-mir-181a-1,mmu-mir-181a-2	1.08007	2.34293e+06	0.450924	21.0835	21.1972	0.111119	0.705837
mmu-miR-181b-1-3p	mmu-mir-181b-1	1.14028	297.04	0.467597	8.08233	8.29572	0.18939	0.715796
mmu-miR-181b-2-3p	mmu-mir-181b-2	-1.09209	5.10419	0.792757	1.97817	1.63633	-0.127093	0.911172
mmu-miR-181b-5p	mmu-mir-181b-1,mmu-mir-181b-2	1.17536	159795	0.098679	17.1609	17.3991	0.233102	0.332416
mmu-miR-181c-3p	mmu-mir-181c	-1.00982	2548.56	0.94371	11.1327	11.1196	-0.0140958	0.974691
mmu-miR-181c-5p	mmu-mir-181c	-1.18884	94643.7	0.104992	16.4917	16.2357	-0.249551	0.347281
mmu-miR-181d-3p	mmu-mir-181d	1.02479	2.82991	0.942599	1.64632	1.64981	0.0353345	0.974691
mmu-miR-181d-5p	mmu-mir-181d	-1.26739	20947.8	0.00766729	14.4109	14.0632	-0.341859	0.0777626
mmu-miR-182-5p	mmu-mir-182	-1.25785	5756.33	0.311902	11.9821	11.6003	-0.330962	0.601584
mmu-miR-183-5p	mmu-mir-183	-1.10621	3232.51	0.689415	11.401	11.2254	-0.14562	0.846756
mmu-miR-1839-3p	mmu-mir-1839	1.37007	1535.42	0.00277444	10.4238	10.8911	0.454246	0.0381011
mmu-miR-1839-5p	mmu-mir-1839	1.09609	7555.67	0.358158	12.8126	12.9484	0.132364	0.632978
mmu-miR-184-3p	mmu-mir-184	1.45712	744.24	0.0570623	9.89743	10.4933	0.543115	0.243985
mmu-miR-1843a-3p	mmu-mir-1843a	1.27904	295.433	0.0825633	8.1348	8.51001	0.355063	0.304817
mmu-miR-1843a-5p	mmu-mir-1843a	1.44424	11746.9	0.0220282	13.182	13.7458	0.530308	0.144975
mmu-miR-1843b-3p	mmu-mir-1843b	1.32542	522.133	0.00604884	9.02302	9.4389	0.406449	0.0669955
mmu-miR-1843b-5p	mmu-mir-1843a,mmu-mir-1843b	1.48431	29238.3	0.0114038	14.4728	15.0762	0.569794	0.100436
mmu-miR-185-3p	mmu-mir-185	1.16959	230.968	0.434723	6.9263	7.18884	0.226008	0.695367
mmu-miR-185-5p	mmu-mir-185	-1.41051	1337.49	0.00109749	10.6183	10.1057	-0.496218	0.0231869
mmu-miR-186-3p	mmu-mir-186	-1.5755	21.0129	0.0865807	5.15538	4.32964	-0.655813	0.310247
mmu-miR-186-5p	mmu-mir-186	-1.46315	15056.6	0.11341	14.4966	13.8571	-0.549081	0.362066
mmu-miR-187-3p	mmu-mir-187	1.00988	1379.09	0.948062	10.6876	10.7024	0.0141873	0.974691
mmu-miR-187-5p	mmu-mir-187	-1.48398	83.4703	0.126725	7.05443	6.36544	-0.569473	0.385942
mmu-miR-188-3p	mmu-mir-188	1.82055	21.2027	0.0188115	3.76269	4.78788	0.864372	0.133507
mmu-miR-188-5p	mmu-mir-188	-1.10318	140.67	0.536752	6.87118	6.73734	-0.141673	0.763069
mmu-miR-1895	mmu-mir-1895	3.23227	36.7368	0.000262523	3.52389	6.11161	1.69255	0.00767617
mmu-miR-18a-3p	mmu-mir-18a	-2.06608	13.9774	0.00728717	4.33914	3.04595	-1.04689	0.0766265
mmu-miR-18a-5p	mmu-mir-18a	-1.2547	119.148	0.139653	7.41448	7.0596	-0.327346	0.405105
mmu-miR-190a-3p	mmu-mir-190a	-1.62369	52.2022	0.0490562	6.2165	5.3911	-0.699279	0.227055
mmu-miR-190a-5p	mmu-mir-190a	-1.46336	1006.45	0.0198759	10.5623	9.97549	-0.549284	0.137069
mmu-miR-190b-5p	mmu-mir-190b	1.01482	103.994	0.933724	6.68962	6.6984	0.0212223	0.974691
mmu-miR-191-3p	mmu-mir-191	1.05302	57.4186	0.801509	5.68861	5.80703	0.0745357	0.914603
mmu-miR-191-5p	mmu-mir-191	-1.01403	596261	0.93631	19.4652	19.4436	-0.0200986	0.974691
mmu-miR-1912-3p	mmu-mir-1912	-1.24587	71.6872	0.400395	7.00792	6.62234	-0.31715	0.667712
mmu-miR-192-5p	mmu-mir-192	1.0793	41963.3	0.556837	15.2935	15.408	0.110093	0.766676
mmu-miR-1927	mmu-mir-1927	-2.08931	6.22645	0.0237912	3.34524	1.81019	-1.06302	0.152556
mmu-miR-1929-5p	mmu-mir-1929	-1.06201	7.51251	0.856332	2.61344	2.40716	-0.0867923	0.938498
mmu-miR-1933-3p	mmu-mir-1933	-1.01854	6.00616	0.955596	2.11787	2.0009	-0.0264971	0.976433
mmu-miR-1934-5p	mmu-mir-1934	1.75886	12.3602	0.0448219	3.1939	4.17172	0.814644	0.222106
mmu-miR-193a-3p	mmu-mir-193a	2.01535	47.4913	0.00188906	5.15153	6.31872	1.01103	0.0313799
mmu-miR-193a-5p	mmu-mir-193a	1.16394	15.9929	0.596195	4.01714	4.34019	0.219014	0.794931
mmu-miR-193b-3p	mmu-mir-193b	-1.2713	2057.95	0.145636	11.6169	11.2476	-0.346303	0.408553
mmu-miR-193b-5p	mmu-mir-193b	-1.44093	24.2495	0.14825	5.17404	4.50547	-0.526995	0.410497
mmu-miR-194-2-3p	mmu-mir-194-2	-1.59193	13.9017	0.0889504	4.19045	3.33179	-0.670777	0.315644
mmu-miR-194-5p	mmu-mir-194-1,mmu-mir-194-2	1.01537	2375.64	0.884129	11.1383	11.1623	0.0219985	0.950585
mmu-miR-1941-3p	mmu-mir-1941	-1.32155	10.413	0.339575	3.94924	3.40377	-0.402235	0.62824
mmu-miR-1943-5p	mmu-mir-1943	1.22711	59.4734	0.374668	5.87726	6.19946	0.295262	0.644789
mmu-miR-1947-5p	mmu-mir-1947	1.08742	100.887	0.686761	6.44891	6.59979	0.120905	0.846756
mmu-miR-1948-3p	mmu-mir-1948	1.26047	9.18151	0.422947	3.01022	3.39978	0.333959	0.684014
mmu-miR-1955-3p	mmu-mir-1955	-1.17373	3.54796	0.635475	2.26746	1.97157	-0.231099	0.814969
mmu-miR-1957a	mmu-mir-1957a	1.52277	18.4036	0.100976	3.59597	4.34485	0.606694	0.338595
mmu-miR-195a-3p	mmu-mir-195a	1.03359	75.9543	0.830741	6.45275	6.49601	0.047667	0.927132
mmu-miR-195a-5p	mmu-mir-195a	-1.02812	5147.51	0.839489	12.8602	12.8184	-0.0400031	0.933919
mmu-miR-1964-3p	mmu-mir-1964	-1.52784	14.5349	0.158844	3.84887	3.02099	-0.611492	0.425767
mmu-miR-1966-3p	mmu-mir-1966	-1.18526	13.9355	0.522265	3.94157	3.59318	-0.245208	0.75194
mmu-miR-1968-5p	mmu-mir-1968	1.07661	21.7794	0.796661	4.16652	4.32931	0.106494	0.913174
mmu-miR-1969	mmu-mir-1969	-2.20084	12.1169	0.00510582	4.06657	2.48969	-1.13806	0.0592438
mmu-miR-1981-3p	mmu-mir-1981	-1.03253	92.8554	0.84964	6.67007	6.60112	-0.0461834	0.938081
mmu-miR-1981-5p	mmu-mir-1981	1.0614	638.767	0.615166	9.15717	9.24437	0.0859673	0.802084
mmu-miR-1982-3p	mmu-mir-1982	-1.03912	94.0044	0.825231	6.45396	6.39077	-0.0553611	0.92522
mmu-miR-1983	mmu-mir-1983	-2.0694	219.257	0.000104312	8.57893	7.42992	-1.04921	0.0038126
mmu-miR-199a-3p	mmu-mir-199a-1,mmu-mir-199a-2,mmu-mir-199b	1.18528	4641.21	0.394278	12.303	12.5733	0.245231	0.662568
mmu-miR-199a-5p	mmu-mir-199a-1,mmu-mir-199a-2	1.03182	130.721	0.889365	7.18915	7.23738	0.045193	0.951868
mmu-miR-199b-3p	mmu-mir-199a-1,mmu-mir-199a-2,mmu-mir-199b	1.18528	4641.21	0.394278	12.303	12.5733	0.245231	0.662568
mmu-miR-199b-5p	mmu-mir-199b	-1.43699	14.6199	0.191227	4.15397	3.52261	-0.523053	0.465957
mmu-miR-19a-3p	mmu-mir-19a	-2.37077	44.4561	0.000901929	6.40842	4.89392	-1.24536	0.0199791
mmu-miR-19b-3p	mmu-mir-19b-1,mmu-mir-19b-2	-2.65108	1070.95	2.24234e-06	10.9693	9.40596	-1.40658	0.000234164
mmu-miR-1a-3p	mmu-mir-1a-1,mmu-mir-1a-2	1.08113	863.221	0.615033	9.5663	9.6833	0.112534	0.802084
mmu-miR-1b-3p	mmu-mir-1b	-1.14436	8.93458	0.669609	3.45808	3.13847	-0.194537	0.833874
mmu-miR-200a-3p	mmu-mir-200a	1.10779	182.34	0.74843	7.68463	7.90192	0.14769	0.877982
mmu-miR-200b-3p	mmu-mir-200b	-1.28522	165.824	0.288461	7.91258	7.49881	-0.362013	0.589008
mmu-miR-200c-3p	mmu-mir-200c	-1.52075	33.0388	0.130462	5.21138	4.44771	-0.604785	0.389256
mmu-miR-202-5p	mmu-mir-202	-1.23147	8.15959	0.517408	3.12081	2.76114	-0.300386	0.74896
mmu-miR-203-3p	mmu-mir-203	1.53468	1793.02	0.00057084	10.6137	11.2539	0.617938	0.0145931
mmu-miR-204-3p	mmu-mir-204	1.117	79.9615	0.613135	6.24447	6.41409	0.159629	0.802084
mmu-miR-204-5p	mmu-mir-204	1.09218	134008	0.597014	17.0284	17.1642	0.127206	0.794931
mmu-miR-205-5p	mmu-mir-205	-1.47237	19.885	0.176084	4.53213	3.7833	-0.558145	0.446633
mmu-miR-206-3p	mmu-mir-206	-1.04068	29.6888	0.870787	5.08919	4.97739	-0.0575231	0.948278
mmu-miR-208b-3p	mmu-mir-208b	1.39524	44.6842	0.118249	4.79083	5.36417	0.480509	0.374199
mmu-miR-20a-5p	mmu-mir-20a	-1.71337	592.848	5.80921e-07	9.78906	8.98732	-0.776841	8.49307e-05
mmu-miR-20b-5p	mmu-mir-20b	-1.34306	19.7927	0.290892	4.95322	4.39597	-0.425519	0.592317
mmu-miR-210-3p	mmu-mir-210	1.26855	1246.03	0.11957	10.0477	10.4122	0.343177	0.375131
mmu-miR-210-5p	mmu-mir-210	1.15798	37.4048	0.499439	5.03132	5.24935	0.211613	0.737979
mmu-miR-211-5p	mmu-mir-211	-1.18379	348.454	0.25374	8.53276	8.27679	-0.243418	0.550398
mmu-miR-212-3p	mmu-mir-212	-1.20595	3107.24	0.239604	12.0095	11.7235	-0.270165	0.537272
mmu-miR-212-5p	mmu-mir-212	-1.44025	1346.73	0.0358702	10.9446	10.3797	-0.526322	0.198645
mmu-miR-214-3p	mmu-mir-214	1.03722	17.12	0.909169	4.03157	4.09131	0.0527156	0.965123
mmu-miR-215-5p	mmu-mir-215	1.39507	57.4847	0.0885442	5.38306	5.93841	0.480343	0.315644
mmu-miR-216a-5p	mmu-mir-216a	1.42393	120.094	0.189404	4.1414	4.80995	0.509878	0.463599
mmu-miR-217-5p	mmu-mir-217	1.16718	192.155	0.55275	4.85604	5.15682	0.223026	0.766676
mmu-miR-218-1-3p	mmu-mir-218-1	1.14478	123.141	0.390184	6.13916	6.34069	0.195074	0.659758
mmu-miR-218-2-3p	mmu-mir-218-2	-1.02187	48.7524	0.909286	6.05521	6.04496	-0.0312184	0.965123
mmu-miR-218-5p	mmu-mir-218-1,mmu-mir-218-2	1.36464	74067.8	0.0484046	16.4479	16.9227	0.448515	0.226819
mmu-miR-219a-1-3p	mmu-mir-219a-1	1.07429	37.3357	0.780647	4.99518	5.15374	0.103383	0.900083
mmu-miR-219a-2-3p	mmu-mir-219a-2	-1.05818	10535.3	0.637867	13.2617	13.1776	-0.0815898	0.815177
mmu-miR-219a-5p	mmu-mir-219a-1,mmu-mir-219a-2	1.17583	12021	0.315429	13.471	13.7194	0.233683	0.605772
mmu-miR-219c-3p	mmu-mir-219c	1.26579	22.7398	0.342085	4.65515	5.03019	0.340037	0.628303
mmu-miR-21a-3p	mmu-mir-21a	1.53322	365.397	0.04454	7.92752	8.62822	0.616566	0.222106
mmu-miR-21a-5p	mmu-mir-21a	1.1499	55835.9	0.111519	15.6837	15.8887	0.201511	0.360709
mmu-miR-22-3p	mmu-mir-22	-1.05081	79708	0.690254	16.5546	16.4806	-0.0714977	0.846756
mmu-miR-22-5p	mmu-mir-22	-1.13014	324.487	0.348748	8.86107	8.6811	-0.1765	0.631382
mmu-miR-221-3p	mmu-mir-221	1.10953	10595.2	0.522298	13.881	14.0404	0.149947	0.75194
mmu-miR-221-5p	mmu-mir-221	-1.42485	415.474	0.264456	9.6538	8.94412	-0.510805	0.558721
mmu-miR-222-3p	mmu-mir-222	-1.05918	8879.9	0.710172	13.7118	13.6242	-0.0829539	0.859009
mmu-miR-222-5p	mmu-mir-222	1.1934	95.6244	0.264215	6.99831	7.26642	0.255077	0.558721
mmu-miR-223-3p	mmu-mir-223	-1.2099	77.3561	0.407388	6.4806	6.1545	-0.274887	0.669677
mmu-miR-23a-3p	mmu-mir-23a	-1.179	4033.75	0.30992	12.429	12.176	-0.237559	0.600932
mmu-miR-23b-3p	mmu-mir-23b	-1.10043	11432.1	0.298274	13.9044	13.7635	-0.138073	0.599112
mmu-miR-24-1-5p	mmu-mir-24-1	1.2752	82.1377	0.132817	6.52297	6.87749	0.350725	0.391489
mmu-miR-24-2-5p	mmu-mir-24-2	-1.10575	566.982	0.581848	9.53842	9.37929	-0.145022	0.784743
mmu-miR-24-3p	mmu-mir-24-1,mmu-mir-24-2	1.14398	57149.4	0.156696	16.0875	16.2855	0.194058	0.425767
mmu-miR-25-3p	mmu-mir-25	1.19307	9816.09	0.174291	13.1765	13.4415	0.254683	0.443926
mmu-miR-25-5p	mmu-mir-25	-1.03418	7.51536	0.917491	2.85414	2.80566	-0.0484807	0.967801
mmu-miR-26a-2-3p	mmu-mir-26a-2	1.18096	57.2797	0.440827	5.984	6.25517	0.239956	0.700125
mmu-miR-26a-5p	mmu-mir-26a-1,mmu-mir-26a-2	1.09257	858435	0.356834	19.9214	20.0517	0.127722	0.632978
mmu-miR-26b-3p	mmu-mir-26b	1.14464	52.1362	0.470016	5.57525	5.7813	0.194896	0.715796
mmu-miR-26b-5p	mmu-mir-26b	1.16291	43406	0.0269914	15.3264	15.5464	0.217739	0.164046
mmu-miR-27a-3p	mmu-mir-27a	1.2451	4639.26	0.0259622	12.2111	12.5347	0.316261	0.159482
mmu-miR-27a-5p	mmu-mir-27a	-1.15817	23.7981	0.58598	4.76912	4.5395	-0.211845	0.787411
mmu-miR-27b-3p	mmu-mir-27b	1.35871	152220	0.00266158	17.1338	17.5864	0.442234	0.0381011
mmu-miR-27b-5p	mmu-mir-27b	1.27028	177.299	0.160774	7.54046	7.91719	0.345144	0.425767
mmu-miR-28a-3p	mmu-mir-28a	-1.37172	940.809	0.00191599	10.0271	9.55802	-0.455982	0.0313799
mmu-miR-28a-5p	mmu-mir-28a	1.11363	930.052	0.450446	9.89145	10.0536	0.155268	0.705837
mmu-miR-28c	mmu-mir-28a,mmu-mir-28c	1.07509	851.996	0.595075	9.77571	9.88379	0.104462	0.794931
mmu-miR-296-3p	mmu-mir-296	-1.23312	115.423	0.307121	6.00544	5.68256	-0.302314	0.600859
mmu-miR-296-5p	mmu-mir-296	-3.72285	608.557	8.80684e-30	9.31484	7.36238	-1.89641	6.4378e-27
mmu-miR-297a-3p	mmu-mir-297a-3,mmu-mir-297a-4,mmu-mir-297b,mmu-mir-297c	-1.61919	143.445	0.0154374	7.39201	6.61866	-0.695269	0.12005
mmu-miR-297a-5p	mmu-mir-297a-1,mmu-mir-297a-2,mmu-mir-297a-3,mmu-mir-297a-4	-1.39772	46.5526	0.183609	4.92123	4.35093	-0.483075	0.454977
mmu-miR-297b-3p	mmu-mir-297a-3,mmu-mir-297a-4,mmu-mir-297b,mmu-mir-297c	-1.61919	143.445	0.0154374	7.39201	6.61866	-0.695269	0.12005
mmu-miR-297b-5p	mmu-mir-297b	-1.55835	5.23417	0.182017	2.65343	1.47715	-0.640021	0.454111
mmu-miR-297c-3p	mmu-mir-297a-3,mmu-mir-297a-4,mmu-mir-297b,mmu-mir-297c	-1.61919	143.445	0.0154374	7.39201	6.61866	-0.695269	0.12005
mmu-miR-298-5p	mmu-mir-298	-1.77912	3425.64	0.00149885	10.3903	9.48424	-0.831162	0.0280938
mmu-miR-299a-3p	mmu-mir-299a	-1.7701	241.063	0.00017795	8.49219	7.61496	-0.823829	0.00591279
mmu-miR-299a-5p	mmu-mir-299a	-1.57976	171.721	0.0222123	8.19952	7.4677	-0.659706	0.144975
mmu-miR-299b-3p	mmu-mir-299a,mmu-mir-299b	-1.75558	242.244	0.000165532	8.48671	7.62368	-0.811952	0.00576209
mmu-miR-299b-5p	mmu-mir-299a,mmu-mir-299b	-1.58079	171.489	0.0219467	8.19787	7.46513	-0.660647	0.144975
mmu-miR-29a-3p	mmu-mir-29a	1.53972	46965.8	5.53977e-05	15.4004	16.0392	0.622669	0.0023821
mmu-miR-29a-5p	mmu-mir-29a	-1.11835	639.001	0.389868	9.78234	9.6123	-0.161374	0.659758
mmu-miR-29b-1-5p	mmu-mir-29b-1	-1.39463	23.2638	0.248033	5.25471	4.6225	-0.479879	0.544481
mmu-miR-29b-2-5p	mmu-mir-29b-2	-1.10834	147.597	0.551706	7.46786	7.29456	-0.148401	0.766676
mmu-miR-29b-3p	mmu-mir-29b-1,mmu-mir-29b-2	1.11082	19583.6	0.343017	14.3913	14.547	0.151619	0.628434
mmu-miR-29c-3p	mmu-mir-29c	1.4148	6883.32	0.000618861	12.543	13.0555	0.500596	0.0145931
mmu-miR-29c-5p	mmu-mir-29c	-1.37354	447.012	0.0848928	9.30375	8.80412	-0.457896	0.307211
mmu-miR-300-3p	mmu-mir-300	1.15493	19899.2	0.335703	13.9569	14.176	0.207808	0.627011
mmu-miR-300-5p	mmu-mir-300	-1.32728	258.967	0.0376935	8.30073	7.86441	-0.408478	0.201124
mmu-miR-301a-3p	mmu-mir-301a	-1.23129	13298.8	0.221743	13.7835	13.4615	-0.300167	0.522885
mmu-miR-301a-5p	mmu-mir-301a	-1.77831	7.19244	0.0689011	2.92365	1.60308	-0.830505	0.272252
mmu-miR-301b-3p	mmu-mir-301b	-1.0022	606.569	0.989068	8.95594	8.94895	-0.00317072	0.993144
mmu-miR-3057-3p	mmu-mir-3057	-1.83923	3.59752	0.0729834	2.62861	1.05196	-0.879101	0.283249
mmu-miR-3057-5p	mmu-mir-3057	-1.35525	106.302	0.0703786	6.26217	5.8019	-0.438562	0.276596
mmu-miR-3058-3p	mmu-mir-3058	-1.19379	4.08623	0.603057	2.49818	1.9868	-0.255554	0.800063
mmu-miR-3059-3p	mmu-mir-3059	1.02954	9.04682	0.926356	2.78725	2.90308	0.0420001	0.97294
mmu-miR-3059-5p	mmu-mir-3059	1.23691	1099.87	0.179677	9.64865	9.9743	0.306744	0.452911
mmu-miR-3060-3p	mmu-mir-3060	1.0933	26.9534	0.703781	4.30272	4.4398	0.128687	0.856013
mmu-miR-3061-3p	mmu-mir-3061	1.01596	99.5857	0.931749	6.7302	6.75155	0.0228401	0.974691
mmu-miR-3061-5p	mmu-mir-3061	-1.40126	24.3915	0.164254	4.85683	4.34227	-0.486722	0.431292
mmu-miR-3064-3p	mmu-mir-3064	1.64574	10.5504	0.0688817	3.29675	4.15776	0.718739	0.272252
mmu-miR-3064-5p	mmu-mir-3064	1.33696	7.80985	0.374411	2.41321	3.11388	0.418952	0.644789
mmu-miR-3066-5p	mmu-mir-3066	-1.1447	41.3757	0.52574	5.66228	5.42894	-0.194969	0.752086
mmu-miR-3068-3p	mmu-mir-3068	-1.0429	923.043	0.693016	9.82986	9.76625	-0.0605968	0.848567
mmu-miR-3068-5p	mmu-mir-3068	-1.45141	478.432	0.024797	9.45466	8.87765	-0.537457	0.154928
mmu-miR-3069-3p	mmu-mir-3069	1.15579	87.0266	0.436089	5.89304	6.12335	0.208878	0.696028
mmu-miR-3069-5p	mmu-mir-3069	-1.33002	21.3319	0.255432	4.47238	3.88359	-0.411452	0.552429
mmu-miR-3070-2-3p	mmu-mir-3070-2	1.1688	7.67585	0.61243	2.31685	2.62208	0.225033	0.802084
mmu-miR-3072-3p	mmu-mir-3072	-1.04423	282.392	0.712034	8.12233	8.05496	-0.0624421	0.859009
mmu-miR-3074-1-3p	mmu-mir-3074-1	2.11092	19.0479	0.00470585	2.93912	4.3186	1.07787	0.0554835
mmu-miR-3074-5p	mmu-mir-3074-1,mmu-mir-3074-2	-1.25498	24.8924	0.456324	3.93099	3.38508	-0.327668	0.706722
mmu-miR-3076-3p	mmu-mir-3076	1.22277	13.9911	0.455863	3.22941	3.52229	0.290152	0.706722
mmu-miR-3076-5p	mmu-mir-3076	1.72581	3.98894	0.106796	0.861731	2.31239	0.787276	0.35008
mmu-miR-3077-3p	mmu-mir-3077	1.38412	4.67395	0.340003	1.73677	2.74179	0.468964	0.62824
mmu-miR-3078-3p	mmu-mir-3078	-1.93186	4.59959	0.0490761	2.96319	1.29819	-0.949987	0.227055
mmu-miR-3078-5p	mmu-mir-3078	1.06463	90.1916	0.660647	6.43612	6.51972	0.0903472	0.827398
mmu-miR-3081-3p	mmu-mir-3081	1.96173	18.7645	0.00716878	3.74702	4.92362	0.972125	0.0766265
mmu-miR-3082-3p	mmu-mir-3082	1.71569	900.643	1.12778e-06	9.55916	10.3597	0.778793	0.000137401
mmu-miR-3083-3p	mmu-mir-3083	1.52566	8.8092	0.151981	3.36158	4.12623	0.60943	0.419238
mmu-miR-3083-5p	mmu-mir-3083	-1.12898	30.7228	0.616123	5.50683	5.34572	-0.175016	0.802084
mmu-miR-3084-3p	mmu-mir-3084-1,mmu-mir-3084-2	1.70523	541.108	7.64743e-05	8.68102	9.48107	0.769965	0.00307372
mmu-miR-3084-5p	mmu-mir-3084-1,mmu-mir-3084-2	1.43093	112.452	0.0299356	6.46197	7.00563	0.516958	0.175063
mmu-miR-3085-3p	mmu-mir-3085	1.51987	41.0868	0.0273784	5.22096	5.87394	0.603943	0.164046
mmu-miR-3086-3p	mmu-mir-3086	1.05024	6.31074	0.883737	2.6807	2.79097	0.0707243	0.950585
mmu-miR-3086-5p	mmu-mir-3086	-1.40004	201	0.00971143	8.08671	7.58948	-0.48547	0.0865739
mmu-miR-3087-3p	mmu-mir-3087	1.23693	26.9325	0.41717	4.30049	4.71585	0.306767	0.67767
mmu-miR-3087-5p	mmu-mir-3087	1.05609	4.84039	0.872347	2.13213	2.32797	0.0787307	0.948278
mmu-miR-3088-3p	mmu-mir-3088	1.39507	3.00545	0.327366	0.888726	1.97157	0.480333	0.618358
mmu-miR-3093-3p	mmu-mir-3093	1.06951	44.1846	0.749468	5.17873	5.28279	0.0969457	0.877982
mmu-miR-3093-5p	mmu-mir-3093	1.40841	271.255	0.0339682	7.3529	7.88113	0.494069	0.192486
mmu-miR-3095-3p	mmu-mir-3095	1.06362	6.69602	0.847494	2.99467	3.09832	0.088982	0.938081
mmu-miR-3097-5p	mmu-mir-3097	1.28465	5.22701	0.45949	2.40496	2.96032	0.361371	0.708623
mmu-miR-3099-3p	mmu-mir-3099	1.10682	3179.49	0.600795	10.7275	10.8897	0.146417	0.798512
mmu-miR-30a-3p	mmu-mir-30a	1.10419	19462.2	0.315731	14.4406	14.5867	0.142992	0.605772
mmu-miR-30a-5p	mmu-mir-30a	1.36647	760079	0.00785986	19.5605	20.0251	0.450452	0.0777626
mmu-miR-30b-3p	mmu-mir-30b	-1.02772	141.328	0.854005	7.42599	7.37902	-0.0394537	0.938293
mmu-miR-30b-5p	mmu-mir-30b	-1.05479	25440	0.578684	14.9078	14.8292	-0.076958	0.781919
mmu-miR-30c-1-3p	mmu-mir-30c-1	-1.08601	206.165	0.566937	7.73762	7.60009	-0.119042	0.774638
mmu-miR-30c-2-3p	mmu-mir-30c-2	-1.35122	1327.84	0.0345525	10.8246	10.368	-0.434266	0.194291
mmu-miR-30c-5p	mmu-mir-30c-1,mmu-mir-30c-2	-1.20669	162856	0.224599	17.7223	17.4357	-0.27106	0.524543
mmu-miR-30d-3p	mmu-mir-30d	1.25179	749.867	0.0572813	9.45383	9.79182	0.323996	0.243985
mmu-miR-30d-5p	mmu-mir-30d	1.05108	116310	0.683576	16.9562	17.0305	0.0718693	0.845506
mmu-miR-30e-3p	mmu-mir-30e	-1.02969	14064	0.76751	13.9582	13.915	-0.0422137	0.889144
mmu-miR-30e-5p	mmu-mir-30e	-1.03617	65375.7	0.770586	16.1803	16.1273	-0.0512639	0.891295
mmu-miR-30f	mmu-mir-30f	2.48751	11.8026	0.00133592	2.63351	4.33874	1.3147	0.0259047
mmu-miR-31-3p	mmu-mir-31	1.21911	98.3496	0.233479	6.76191	7.05817	0.285832	0.532191
mmu-miR-31-5p	mmu-mir-31	-1.02105	983.683	0.859522	10.206	10.1755	-0.0300599	0.940584
mmu-miR-3102-3p	mmu-mir-3102	-1.10232	918.373	0.375615	9.72101	9.57323	-0.140545	0.644789
mmu-miR-3102-3p.2-3p	mmu-mir-3102	-1.24321	94.4065	0.226783	6.6067	6.2757	-0.314066	0.527041
mmu-miR-3102-5p.2-5p	mmu-mir-3102	-1.10696	35.6441	0.659282	4.63225	4.50472	-0.146608	0.827398
mmu-miR-3103-3p	mmu-mir-3103	-1.15784	9.0416	0.622136	3.64249	3.37624	-0.211431	0.802084
mmu-miR-3104-3p	mmu-mir-3104	1.20491	5.4576	0.583407	2.08605	2.5439	0.26892	0.785397
mmu-miR-3105-3p	mmu-mir-3105	-1.11649	3.65261	0.745777	2.17415	1.97157	-0.15897	0.876467
mmu-miR-32-3p	mmu-mir-32	-1.30032	14.6549	0.317758	4.11833	3.72133	-0.378865	0.60758
mmu-miR-32-5p	mmu-mir-32	1.38294	216.526	0.024652	7.48669	7.98273	0.467743	0.154928
mmu-miR-320-3p	mmu-mir-320	-1.07432	3074.81	0.514024	11.5562	11.4494	-0.10342	0.748509
mmu-miR-322-3p	mmu-mir-322	-1.52423	156.687	0.00161869	7.64933	7.01522	-0.608079	0.0295815
mmu-miR-322-5p	mmu-mir-322	-2.13601	392.225	1.20347e-05	9.4005	8.22364	-1.09492	0.000654522
mmu-miR-323-3p	mmu-mir-323	-1.22394	1645.24	0.106541	10.8363	10.5358	-0.291527	0.35008
mmu-miR-323-5p	mmu-mir-323	1.054	109.994	0.803911	6.17909	6.27215	0.0758748	0.914603
mmu-miR-324-3p	mmu-mir-324	1.4714	402.331	0.0330157	8.27506	8.88154	0.557185	0.19104
mmu-miR-324-5p	mmu-mir-324	-1.14991	4342.3	0.21459	12.3581	12.1502	-0.201516	0.509303
mmu-miR-325-3p	mmu-mir-325	1.0282	206.269	0.811019	7.47657	7.52994	0.0401199	0.919155
mmu-miR-325-5p	mmu-mir-325	1.11454	388.708	0.279893	8.35236	8.51292	0.156446	0.583752
mmu-miR-326-3p	mmu-mir-326	1.06211	2206.7	0.539017	10.8306	10.9195	0.0869295	0.763607
mmu-miR-328-3p	mmu-mir-328	1.18449	17932.4	0.120469	13.9752	14.2261	0.244262	0.376336
mmu-miR-329-3p	mmu-mir-329	-1.10501	585.266	0.353207	9.3652	9.21963	-0.144065	0.631382
mmu-miR-329-5p	mmu-mir-329	-1.85906	873.784	0.00193173	10.3873	9.39743	-0.894571	0.0313799
mmu-miR-33-3p	mmu-mir-33	-1.06387	132.6	0.706542	7.25207	7.16849	-0.089317	0.856521
mmu-miR-33-5p	mmu-mir-33	1.83943	368.125	0.007872	7.82895	8.84717	0.879255	0.0777626
mmu-miR-330-3p	mmu-mir-330	-1.12033	2551.71	0.44376	11.2448	11.0711	-0.163921	0.700623
mmu-miR-330-5p	mmu-mir-330	-1.06418	3453.5	0.587294	11.4877	11.3957	-0.0897412	0.787728
mmu-miR-331-3p	mmu-mir-331	-1.12315	3406.93	0.242047	11.6198	11.4483	-0.167545	0.540626
mmu-miR-331-5p	mmu-mir-331	1.19951	53.4147	0.347134	5.44514	5.75238	0.26244	0.631231
mmu-miR-335-3p	mmu-mir-335	1.08759	4871.21	0.620722	12.3076	12.4371	0.121139	0.802084
mmu-miR-335-5p	mmu-mir-335	-1.70066	3593.36	0.0149391	12.3706	11.505	-0.766092	0.12005
mmu-miR-337-3p	mmu-mir-337	-1.12383	828.193	0.372996	9.71135	9.53737	-0.168428	0.644789
mmu-miR-337-5p	mmu-mir-337	-1.09568	3799.92	0.452671	12.3992	12.2628	-0.131829	0.706722
mmu-miR-338-3p	mmu-mir-338	1.2064	29798.5	0.135148	14.5542	14.8347	0.270705	0.39676
mmu-miR-338-5p	mmu-mir-338	1.02022	2108.97	0.852158	10.9315	10.9625	0.0288851	0.938144
mmu-miR-339-3p	mmu-mir-339	1.24764	112.014	0.159879	6.42466	6.77668	0.319203	0.425767
mmu-miR-339-5p	mmu-mir-339	1.39495	231.944	0.0965352	7.42268	7.96184	0.480212	0.329754
mmu-miR-340-3p	mmu-mir-340	-1.21684	266.579	0.280164	8.27306	7.9615	-0.283135	0.583752
mmu-miR-340-5p	mmu-mir-340	1.04083	59534.7	0.714534	15.8066	15.866	0.0577294	0.860502
mmu-miR-341-3p	mmu-mir-341	1.22515	22906.7	0.33522	13.8695	14.1987	0.292958	0.627011
mmu-miR-341-5p	mmu-mir-341	1.61443	68.0657	0.00885653	5.43456	6.2008	0.691025	0.0829028
mmu-miR-342-3p	mmu-mir-342	-1.15859	31160.5	0.359701	15.1519	14.9262	-0.212374	0.633594
mmu-miR-342-5p	mmu-mir-342	-1.18226	214.419	0.223677	7.67043	7.40807	-0.241548	0.524543
mmu-miR-344-3p	mmu-mir-344-1,mmu-mir-344-2	-1.02336	19187.3	0.81541	14.2907	14.2566	-0.0333138	0.921274
mmu-miR-344b-3p	mmu-mir-344b	1.11432	1857.95	0.281288	10.4723	10.632	0.156163	0.583752
mmu-miR-344c-3p	mmu-mir-344c	1.22421	77.5914	0.203562	6.31923	6.64797	0.291856	0.487882
mmu-miR-344d-3-5p	mmu-mir-344d-3	1.18983	48.4199	0.443756	5.56152	5.82648	0.25076	0.700623
mmu-miR-344d-3p	mmu-mir-344d-1,mmu-mir-344d-2,mmu-mir-344d-3	1.17765	5709.95	0.202107	12.4506	12.6953	0.235905	0.487591
mmu-miR-344e-3p	mmu-mir-344e	1.08017	7.83734	0.813637	1.70284	1.79189	0.11126	0.920695
mmu-miR-344f-3p	mmu-mir-344f	-1.25716	47.0414	0.292182	5.27449	4.93864	-0.330167	0.593293
mmu-miR-344g-3p	mmu-mir-344g	-1.38756	8.21778	0.302048	3.1993	2.45356	-0.472555	0.600859
mmu-miR-345-3p	mmu-mir-345	-1.31994	664.956	0.145085	9.59642	9.15467	-0.400469	0.408553
mmu-miR-345-5p	mmu-mir-345	-1.0162	885.032	0.878227	9.84155	9.81758	-0.0231857	0.948278
mmu-miR-346-5p	mmu-mir-346	-1.02205	1517.34	0.829108	10.4397	10.407	-0.0314601	0.927132
mmu-miR-3470a	mmu-mir-3470a	1.4766	33.1792	0.147767	4.37275	5.0932	0.562275	0.410497
mmu-miR-3470b	mmu-mir-3470b	1.01844	99.8813	0.92948	6.53824	6.55714	0.0263574	0.974691
mmu-miR-3473d	mmu-mir-3473d	1.86868	6.2805	0.0521724	1.81121	3.17368	0.902022	0.236713
mmu-miR-3475-3p	mmu-mir-3475	1.12912	142.438	0.484338	6.5325	6.71772	0.175205	0.729552
mmu-miR-34a-3p	mmu-mir-34a	1.08447	20.5888	0.789172	3.80597	3.9065	0.116992	0.90848
mmu-miR-34a-5p	mmu-mir-34a	-1.10168	3695.93	0.573621	11.5928	11.4421	-0.139704	0.777497
mmu-miR-34b-3p	mmu-mir-34b	1.16252	711.254	0.338413	9.338	9.56949	0.217252	0.62824
mmu-miR-34b-5p	mmu-mir-34b	-1.29507	621.047	0.145872	9.51133	9.10648	-0.37303	0.408553
mmu-miR-34c-3p	mmu-mir-34c	-1.09652	424.454	0.509192	8.7528	8.61468	-0.132935	0.744185
mmu-miR-34c-5p	mmu-mir-34c	-1.15186	9184.62	0.382746	13.151	12.9337	-0.203966	0.652185
mmu-miR-350-3p	mmu-mir-350	-1.18215	695.213	0.0976197	9.76293	9.5128	-0.241408	0.331907
mmu-miR-350-5p	mmu-mir-350	-1.04631	336.115	0.734516	8.26015	8.19092	-0.0653078	0.870852
mmu-miR-351-5p	mmu-mir-351	-1.68286	1250.08	0.00466365	10.7323	9.916	-0.750919	0.0554835
mmu-miR-3535	mmu-mir-3535	-1.24044	1266.18	0.284836	10.7535	10.4091	-0.310851	0.584874
mmu-miR-3547-3p	mmu-mir-3547	1.28183	105.48	0.379142	3.77966	4.31316	0.35821	0.647617
mmu-miR-3552	mmu-mir-3552	-1.51807	93.9479	0.0911984	5.09432	4.3234	-0.602234	0.32051
mmu-miR-3572-3p	mmu-mir-3572	1.19587	38.0729	0.411961	4.70222	4.97961	0.258061	0.671772
mmu-miR-361-3p	mmu-mir-361	-1.22532	763.282	0.126263	9.90094	9.59373	-0.293154	0.385942
mmu-miR-361-5p	mmu-mir-361	-1.10731	4242.66	0.363002	12.2142	12.0627	-0.147053	0.637426
mmu-miR-362-3p	mmu-mir-362	1.38708	166.424	0.0932857	7.05104	7.58566	0.472056	0.323372
mmu-miR-362-5p	mmu-mir-362	-1.09478	37.2534	0.679849	5.39346	5.20971	-0.130639	0.843751
mmu-miR-363-3p	mmu-mir-363	-1.43941	10.8695	0.237351	3.77634	2.97645	-0.525481	0.535272
mmu-miR-365-3p	mmu-mir-365-1,mmu-mir-365-2	-1.26161	1105.54	0.228553	10.6314	10.2632	-0.335269	0.527041
mmu-miR-369-3p	mmu-mir-369	-1.09644	4667.46	0.306595	12.2271	12.0919	-0.132821	0.600859
mmu-miR-369-5p	mmu-mir-369	1.09172	1691.87	0.306281	10.5887	10.717	0.126599	0.600859
mmu-miR-370-3p	mmu-mir-370	-1.02161	749.621	0.862796	9.32079	9.29242	-0.0308507	0.942756
mmu-miR-370-5p	mmu-mir-370	1.08401	595.576	0.541388	9.24613	9.37043	0.11638	0.764004
mmu-miR-374b-5p	mmu-mir-374b	-1.00482	238.41	0.972267	8.1012	8.0858	-0.00693806	0.983026
mmu-miR-374c-3p	mmu-mir-374b,mmu-mir-374c	1.31866	124.306	0.0658737	6.73825	7.17	0.39907	0.265901
mmu-miR-374c-5p	mmu-mir-374b,mmu-mir-374c	-1.00708	238.678	0.959068	8.10472	8.0858	-0.0101816	0.976433
mmu-miR-375-3p	mmu-mir-375	1.01693	2524.32	0.922247	11.1434	11.1697	0.0242139	0.970177
mmu-miR-376a-3p	mmu-mir-376a	-1.02836	1368.86	0.8045	10.4394	10.3976	-0.0403496	0.914603
mmu-miR-376a-5p	mmu-mir-376a	-1.09212	575.637	0.487281	9.19592	9.06059	-0.127126	0.731422
mmu-miR-376b-3p	mmu-mir-376b	1.46444	2193.6	0.0370021	10.6141	11.2128	0.550346	0.200925
mmu-miR-376b-5p	mmu-mir-376b	1.145	1666.31	0.286887	10.6041	10.8081	0.19535	0.587435
mmu-miR-376c-3p	mmu-mir-376c	-1.38447	482.211	0.00683119	9.37963	8.89029	-0.469335	0.0745313
mmu-miR-376c-5p	mmu-mir-376c	1.14504	69.8343	0.422452	6.00861	6.22853	0.195401	0.684014
mmu-miR-377-3p	mmu-mir-377	-1.87987	171.838	0.00361283	8.26008	7.23309	-0.910636	0.0463329
mmu-miR-377-5p	mmu-mir-377	-1.41086	597.912	0.00233938	9.66615	9.15689	-0.496572	0.0363848
mmu-miR-378a-3p	mmu-mir-378a	-1.4231	20194.9	0.00128344	14.794	14.271	-0.509039	0.0259047
mmu-miR-378a-5p	mmu-mir-378a	-1.13444	175.592	0.302718	7.77214	7.58001	-0.181976	0.600859
mmu-miR-378b	mmu-mir-378b	-1.3205	1879.43	0.00744252	11.3081	10.8971	-0.40109	0.0766265
mmu-miR-378c	mmu-mir-378c	-1.2077	2584.95	0.124458	11.7145	11.4333	-0.272266	0.382265
mmu-miR-378d	mmu-mir-378d	-1.2451	557.592	0.0950568	9.52163	9.19301	-0.316256	0.326228
mmu-miR-379-3p	mmu-mir-379	-1.00724	976.256	0.944334	10.0661	10.0552	-0.0104039	0.974691
mmu-miR-379-5p	mmu-mir-379	-1.12596	10405.3	0.189625	13.5127	13.3387	-0.171162	0.463599
mmu-miR-380-3p	mmu-mir-380	1.2528	3232.65	0.0470301	10.9491	11.2846	0.325156	0.2247
mmu-miR-380-5p	mmu-mir-380	-1.32239	341.33	0.0401194	8.06188	7.63511	-0.403145	0.209481
mmu-miR-381-3p	mmu-mir-381	-1.17248	33998.1	0.235154	15.1584	14.9193	-0.229559	0.532191
mmu-miR-381-5p	mmu-mir-381	-1.75345	57.4406	0.00171546	6.35757	5.48414	-0.810193	0.0298572
mmu-miR-382-3p	mmu-mir-382	-1.0906	2454.56	0.523165	11.0776	10.9482	-0.125123	0.75194
mmu-miR-382-5p	mmu-mir-382	-1.14758	6834.19	0.0650535	12.5097	12.3089	-0.198589	0.265901
mmu-miR-383-3p	mmu-mir-383	-1.1208	32.376	0.656705	4.95558	4.75198	-0.164529	0.827398
mmu-miR-383-5p	mmu-mir-383	-1.02253	3206.65	0.89696	11.3548	11.3203	-0.0321481	0.955798
mmu-miR-384-3p	mmu-mir-384	1.61094	8718.93	3.82437e-06	12.3169	13.0218	0.6879	0.000318009
mmu-miR-384-5p	mmu-mir-384	1.32981	5216.41	0.00134662	11.7782	12.1961	0.411221	0.0259047
mmu-miR-3962	mmu-mir-3962	1.32391	7.38097	0.356061	2.73401	3.28305	0.404809	0.632978
mmu-miR-3964	mmu-mir-3964	1.17101	6.78163	0.625046	2.53831	2.91243	0.227748	0.803003
mmu-miR-3966	mmu-mir-3966	1.03839	12.9699	0.891753	3.98498	4.09047	0.0543453	0.952002
mmu-miR-3968	mmu-mir-3968	1.82138	70.3563	0.0185228	5.5928	6.64978	0.865031	0.132747
mmu-miR-3969	mmu-mir-3969	1.92446	20.8273	0.0214236	3.72895	4.97417	0.944451	0.143676
mmu-miR-3970	mmu-mir-3970	1.36604	48.9549	0.145318	5.51323	6.05751	0.450003	0.408553
mmu-miR-409-3p	mmu-mir-409	-1.50764	11031.3	3.9153e-06	13.766	13.1633	-0.592292	0.000318009
mmu-miR-409-5p	mmu-mir-409	-1.73105	267.302	0.00743073	8.83164	7.95033	-0.791647	0.0766265
mmu-miR-410-3p	mmu-mir-410	1.34669	131554	0.0480585	16.515	16.968	0.429423	0.22665
mmu-miR-410-5p	mmu-mir-410	-1.00256	43.4086	0.991805	5.38833	5.40231	-0.0036951	0.994526
mmu-miR-411-3p	mmu-mir-411	-1.11504	2021.12	0.230242	11.1971	11.0374	-0.157092	0.529268
mmu-miR-411-5p	mmu-mir-411	1.09332	98134.9	0.498039	16.5233	16.6572	0.128716	0.737979
mmu-miR-412-3p	mmu-mir-412	-1.0135	63.8729	0.937201	5.83851	5.84398	-0.0193454	0.974691
mmu-miR-412-5p	mmu-mir-412	-2.48824	270.402	4.37005e-17	8.66508	7.32367	-1.31513	1.59725e-14
mmu-miR-421-3p	mmu-mir-421	-1.02253	3374.83	0.840655	11.5905	11.557	-0.0321485	0.933919
mmu-miR-421-5p	mmu-mir-421	1.01931	13.7912	0.946794	3.84193	3.8301	0.0275996	0.974691
mmu-miR-423-3p	mmu-mir-423	1.03277	588.262	0.823936	9.01196	9.06135	0.0465158	0.925188
mmu-miR-423-5p	mmu-mir-423	-1.11792	695.482	0.352943	9.66467	9.49451	-0.160812	0.631382
mmu-miR-425-3p	mmu-mir-425	-1.12381	155.821	0.36817	7.47755	7.31081	-0.168401	0.643858
mmu-miR-425-5p	mmu-mir-425	1.17209	1836.04	0.173423	10.7462	10.9839	0.229086	0.443926
mmu-miR-429-3p	mmu-mir-429	1.1702	109.756	0.557108	6.90185	7.18581	0.226754	0.766676
mmu-miR-431-3p	mmu-mir-431	-1.09549	3027.12	0.52461	11.0602	10.9231	-0.131582	0.75194
mmu-miR-431-5p	mmu-mir-431	1.08545	973.618	0.664313	10.0703	10.2012	0.1183	0.830108
mmu-miR-433-3p	mmu-mir-433	1.09201	13982.7	0.556896	13.1584	13.2924	0.126983	0.766676
mmu-miR-433-5p	mmu-mir-433	-1.1262	438.217	0.211925	8.46151	8.27694	-0.171469	0.505813
mmu-miR-434-3p	mmu-mir-434	1.33258	99294.7	0.00421399	16.2951	16.7188	0.414223	0.0522106
mmu-miR-434-5p	mmu-mir-434	-1.04129	12182.6	0.764218	13.4263	13.3653	-0.0583679	0.887823
mmu-miR-448-3p	mmu-mir-448	-1.41125	1336.03	0.113424	10.7764	10.2146	-0.496977	0.362066
mmu-miR-448-5p	mmu-mir-448	1.05421	96.7188	0.823277	5.42406	5.49546	0.0761658	0.925188
mmu-miR-449a-5p	mmu-mir-449a	-1.01251	141.883	0.922398	7.18821	7.17144	-0.017933	0.970177
mmu-miR-450a-5p	mmu-mir-450a-1,mmu-mir-450a-2	-1.55576	217.903	0.0285413	8.25568	7.54263	-0.637621	0.169624
mmu-miR-450b-5p	mmu-mir-450b	-1.47583	54.6909	0.0504376	6.10732	5.45359	-0.56153	0.231886
mmu-miR-451a	mmu-mir-451a	-1.29918	3099.8	0.0805718	11.9083	11.5099	-0.377597	0.302682
mmu-miR-455-3p	mmu-mir-455	-1.1014	330.849	0.461098	8.27982	8.13047	-0.139333	0.709605
mmu-miR-455-5p	mmu-mir-455	1.23266	98.4445	0.220808	6.3493	6.69033	0.301775	0.522365
mmu-miR-466a-3p	mmu-mir-466a,mmu-mir-466b-1,mmu-mir-466b-2,mmu-mir-466b-4,mmu-mir-466b-5,mmu-mir-466b-6,mmu-mir-466b-7,mmu-mir-466b-8,mmu-mir-466c-1,mmu-mir-466c-2,mmu-mir-466c-3,mmu-mir-466e,mmu-mir-466p	-1.4334	740.757	0.0658984	9.22839	8.6519	-0.519444	0.265901
mmu-miR-466a-5p	mmu-mir-466a	-1.39889	7.74708	0.307416	2.51673	1.59381	-0.484279	0.600859
mmu-miR-466b-3p	mmu-mir-466a,mmu-mir-466b-1,mmu-mir-466b-2,mmu-mir-466b-3,mmu-mir-466b-4,mmu-mir-466b-5,mmu-mir-466b-6,mmu-mir-466b-7,mmu-mir-466b-8,mmu-mir-466c-1,mmu-mir-466c-2,mmu-mir-466c-3,mmu-mir-466e,mmu-mir-466p	-1.44561	773.752	0.057742	9.30281	8.71422	-0.531681	0.243985
mmu-miR-466b-5p	mmu-mir-466b-1,mmu-mir-466b-2,mmu-mir-466b-3,mmu-mir-466b-4,mmu-mir-466b-5,mmu-mir-466b-6,mmu-mir-466b-7,mmu-mir-466b-8,mmu-mir-466e,mmu-mir-466o	-1.95536	82.4291	0.0175879	5.84235	4.51838	-0.967433	0.127922
mmu-miR-466c-3p	mmu-mir-466a,mmu-mir-466b-1,mmu-mir-466b-2,mmu-mir-466b-3,mmu-mir-466b-4,mmu-mir-466b-5,mmu-mir-466b-6,mmu-mir-466b-7,mmu-mir-466b-8,mmu-mir-466c-1,mmu-mir-466c-2,mmu-mir-466c-3,mmu-mir-466e,mmu-mir-466p	-1.44561	773.752	0.057742	9.30281	8.71422	-0.531681	0.243985
mmu-miR-466c-5p	mmu-mir-466c-1,mmu-mir-466c-2,mmu-mir-466c-3	-2.07637	49.4301	0.00281458	5.67657	4.36465	-1.05406	0.0381011
mmu-miR-466d-3p	mmu-mir-466d	-1.51985	35.3459	0.110161	5.08075	4.25933	-0.603933	0.357899
mmu-miR-466d-5p	mmu-mir-466d,mmu-mir-466n	-1.61889	40.7211	0.0408227	5.32428	4.52383	-0.695004	0.210151
mmu-miR-466e-3p	mmu-mir-466a,mmu-mir-466b-1,mmu-mir-466b-2,mmu-mir-466b-4,mmu-mir-466b-5,mmu-mir-466b-6,mmu-mir-466b-7,mmu-mir-466b-8,mmu-mir-466c-1,mmu-mir-466c-2,mmu-mir-466c-3,mmu-mir-466e,mmu-mir-466p	-1.4334	740.757	0.0658984	9.22839	8.6519	-0.519444	0.265901
mmu-miR-466f-3p	mmu-mir-466f-1,mmu-mir-466f-2,mmu-mir-466f-3	-1.18708	17.1115	0.574348	3.64695	3.32937	-0.247412	0.777497
mmu-miR-466g	mmu-mir-466g	-1.25626	6.58512	0.492535	2.41801	1.93797	-0.329141	0.733285
mmu-miR-466h-3p	mmu-mir-466d,mmu-mir-466h	1.50493	12.5949	0.174196	3.20805	4.05027	0.589698	0.443926
mmu-miR-466i-5p	mmu-mir-466i,mmu-mir-466k,mmu-mir-466q	1.46491	174.674	0.223894	7.28191	8.06389	0.55081	0.524543
mmu-miR-466n-5p	mmu-mir-466d,mmu-mir-466n	-1.61889	40.7211	0.0408227	5.32428	4.52383	-0.695004	0.210151
mmu-miR-466o-5p	mmu-mir-466b-1,mmu-mir-466b-2,mmu-mir-466b-3,mmu-mir-466b-4,mmu-mir-466b-5,mmu-mir-466b-6,mmu-mir-466b-7,mmu-mir-466b-8,mmu-mir-466e,mmu-mir-466o	-1.95536	82.4291	0.0175879	5.84235	4.51838	-0.967433	0.127922
mmu-miR-466p-3p	mmu-mir-466a,mmu-mir-466b-1,mmu-mir-466b-2,mmu-mir-466b-3,mmu-mir-466b-4,mmu-mir-466b-5,mmu-mir-466b-6,mmu-mir-466b-7,mmu-mir-466b-8,mmu-mir-466c-1,mmu-mir-466c-2,mmu-mir-466c-3,mmu-mir-466e,mmu-mir-466p	-1.44561	773.752	0.057742	9.30281	8.71422	-0.531681	0.243985
mmu-miR-466p-5p	mmu-mir-466a,mmu-mir-466p	-1.36452	17.8817	0.306018	3.41089	2.72163	-0.44839	0.600859
mmu-miR-466q	mmu-mir-466q	-1.26986	14.4238	0.353263	4.13501	3.69408	-0.344669	0.631382
mmu-miR-467a-3p	mmu-mir-467a-1,mmu-mir-467a-10,mmu-mir-467a-2,mmu-mir-467a-3,mmu-mir-467a-4,mmu-mir-467a-5,mmu-mir-467a-6,mmu-mir-467a-7,mmu-mir-467a-8,mmu-mir-467a-9,mmu-mir-467d	-1.25271	1075.3	0.181448	9.95983	9.61251	-0.325055	0.454111
mmu-miR-467a-5p	mmu-mir-467a-1,mmu-mir-467a-10,mmu-mir-467a-2,mmu-mir-467a-3,mmu-mir-467a-4,mmu-mir-467a-5,mmu-mir-467a-6,mmu-mir-467a-7,mmu-mir-467a-8,mmu-mir-467a-9,mmu-mir-467b	-1.2788	2312.67	0.0334516	10.9315	10.5667	-0.354788	0.19104
mmu-miR-467b-5p	mmu-mir-467a-1,mmu-mir-467a-10,mmu-mir-467a-2,mmu-mir-467a-3,mmu-mir-467a-4,mmu-mir-467a-5,mmu-mir-467a-6,mmu-mir-467a-7,mmu-mir-467a-8,mmu-mir-467a-9,mmu-mir-467b	-1.2788	2312.67	0.0334516	10.9315	10.5667	-0.354788	0.19104
mmu-miR-467c-5p	mmu-mir-467c	-1.5612	40.3944	0.043594	5.68359	4.92615	-0.64266	0.219774
mmu-miR-467d-3p	mmu-mir-467a-1,mmu-mir-467a-10,mmu-mir-467a-2,mmu-mir-467a-3,mmu-mir-467a-4,mmu-mir-467a-5,mmu-mir-467a-6,mmu-mir-467a-7,mmu-mir-467a-8,mmu-mir-467a-9,mmu-mir-467d	-1.25271	1075.3	0.181448	9.95983	9.61251	-0.325055	0.454111
mmu-miR-467d-5p	mmu-mir-467d	-1.87265	42.4077	0.00414699	5.43755	4.44484	-0.905082	0.0522106
mmu-miR-467e-5p	mmu-mir-467e	-1.98595	114.914	7.98916e-05	7.07258	6.01823	-0.98983	0.00307372
mmu-miR-483-3p	mmu-mir-483	-1.69674	23.1643	0.0807429	5.12595	4.06798	-0.762769	0.302682
mmu-miR-484	mmu-mir-484	-1.10339	3301.14	0.441164	11.8478	11.7005	-0.141944	0.700125
mmu-miR-485-3p	mmu-mir-485	1.05742	2171.18	0.677568	11.0149	11.1	0.0805523	0.842351
mmu-miR-485-5p	mmu-mir-485	-1.18058	764.328	0.245062	9.39355	9.13956	-0.239492	0.544481
mmu-miR-486a-3p	mmu-mir-486a	1.03018	117.047	0.877225	6.49545	6.55718	0.0428895	0.948278
mmu-miR-486a-5p	mmu-mir-486a,mmu-mir-486b	1.0084	743377	0.950043	19.3896	19.4021	0.0120616	0.974691
mmu-miR-486b-3p	mmu-mir-486a,mmu-mir-486b	1.13866	136.455	0.516848	6.62328	6.84273	0.187338	0.74896
mmu-miR-486b-5p	mmu-mir-486a,mmu-mir-486b	1.0084	743377	0.950043	19.3896	19.4021	0.0120616	0.974691
mmu-miR-487b-3p	mmu-mir-487b	-1.04826	1868.06	0.694415	10.7569	10.6886	-0.0680019	0.848858
mmu-miR-487b-5p	mmu-mir-487b	-1.18614	9.40361	0.569189	3.16998	2.861	-0.246275	0.774818
mmu-miR-488-3p	mmu-mir-488	1.12626	6960.69	0.351399	12.9404	13.1182	0.171534	0.631382
mmu-miR-488-5p	mmu-mir-488	-1.01224	459.489	0.948183	9.03472	9.0126	-0.0175466	0.974691
mmu-miR-489-3p	mmu-mir-489	-1.34233	65.7717	0.212428	3.77505	3.2575	-0.424741	0.505813
mmu-miR-490-3p	mmu-mir-490	1.35132	1638.76	0.0198466	9.735	10.1859	0.434374	0.137069
mmu-miR-490-5p	mmu-mir-490	1.94203	260.668	0.00309047	6.52172	7.63102	0.957568	0.0410752
mmu-miR-491-3p	mmu-mir-491	-1.15587	23.0634	0.55298	4.93533	4.7317	-0.208983	0.766676
mmu-miR-491-5p	mmu-mir-491	-1.08511	49.015	0.690379	5.97444	5.82188	-0.117843	0.846756
mmu-miR-493-3p	mmu-mir-493	-1.04153	18.0222	0.884265	4.14799	4.13249	-0.0587006	0.950585
mmu-miR-493-5p	mmu-mir-493	-1.23542	220.621	0.045926	8.22215	7.91098	-0.305005	0.222222
mmu-miR-494-3p	mmu-mir-494	-1.7791	16.7776	0.0553898	5.01002	3.86435	-0.831151	0.243477
mmu-miR-495-3p	mmu-mir-495	-1.39341	1650.54	0.00594877	10.6405	10.1433	-0.478623	0.0669008
mmu-miR-495-5p	mmu-mir-495	1.03423	9.52595	0.916069	3.48769	3.57228	0.0485592	0.967698
mmu-miR-496a-3p	mmu-mir-496a	-1.32789	2095.77	0.0373813	11.3325	10.9046	-0.409132	0.200925
mmu-miR-496a-5p	mmu-mir-496a	-1.3054	3.93974	0.432688	2.16296	1.44513	-0.384494	0.69363
mmu-miR-497a-5p	mmu-mir-497a	1.00572	427.702	0.958803	9.14788	9.15889	0.0082216	0.976433
mmu-miR-499-5p	mmu-mir-499	1.02195	91.759	0.912258	6.1534	6.19001	0.0313271	0.965484
mmu-miR-500-3p	mmu-mir-500	1.10178	226.982	0.476365	7.68719	7.84419	0.13984	0.722454
mmu-miR-500-5p	mmu-mir-500	1.3841	3.9027	0.334907	1.63042	2.3356	0.468947	0.627011
mmu-miR-501-3p	mmu-mir-501	-1.20855	612.421	0.302579	9.31482	9.01534	-0.273276	0.600859
mmu-miR-501-5p	mmu-mir-501	-1.28594	43.6177	0.247792	5.62675	5.25232	-0.362818	0.544481
mmu-miR-503-3p	mmu-mir-503	-1.42955	14.1418	0.203142	4.04792	3.32964	-0.515562	0.487882
mmu-miR-503-5p	mmu-mir-503	-1.75734	5.97328	0.073234	3.62046	2.5511	-0.813392	0.283249
mmu-miR-504-3p	mmu-mir-504	1.12772	3.66295	0.720817	1.84451	2.1102	0.173404	0.864277
mmu-miR-504-5p	mmu-mir-504	1.24512	57.6313	0.341582	5.96567	6.34543	0.316287	0.628303
mmu-miR-505-3p	mmu-mir-505	-1.77697	38.4504	0.0175169	5.75615	4.76303	-0.829416	0.127922
mmu-miR-505-5p	mmu-mir-505	-1.17852	15.3259	0.536664	3.68171	3.40013	-0.236972	0.763069
mmu-miR-5099	mmu-mir-5099	1.80594	577.304	0.000608739	8.78802	9.70616	0.852752	0.0145931
mmu-miR-5100	mmu-mir-5100	4.00498	22.4393	7.17933e-06	2.1987	5.21176	2.0018	0.000477099
mmu-miR-511-3p	mmu-mir-511	-1.46804	12.227	0.155471	4.10173	3.4246	-0.553893	0.425653
mmu-miR-5113	mmu-mir-5113	-1.31062	6.14058	0.407523	2.91467	2.23668	-0.390255	0.669677
mmu-miR-5121	mmu-mir-5121	1.29892	10.4458	0.408376	2.28788	2.88642	0.37731	0.669677
mmu-miR-5122	mmu-mir-5122	1.55175	17.439	0.156201	3.17759	4.1293	0.633894	0.425767
mmu-miR-5126	mmu-mir-5126	1.83709	10.8003	0.0566522	2.79002	4.0946	0.877424	0.243985
mmu-miR-5129-3p	mmu-mir-5129	1.26886	84.6175	0.102103	6.6503	7.02148	0.343531	0.340808
mmu-miR-532-3p	mmu-mir-532	1.0245	339.998	0.850683	8.27247	8.30782	0.0349263	0.938081
mmu-miR-532-5p	mmu-mir-532	1.15242	7313.43	0.23798	12.5669	12.7789	0.204667	0.535272
mmu-miR-539-3p	mmu-mir-539	1.2667	25.6218	0.379179	4.2292	4.71517	0.341079	0.647617
mmu-miR-539-5p	mmu-mir-539	-1.4232	72.8968	0.143052	6.49911	5.88348	-0.509142	0.408553
mmu-miR-540-3p	mmu-mir-540	-1.34903	716.83	0.0159728	9.56572	9.11719	-0.431922	0.121627
mmu-miR-540-5p	mmu-mir-540	1.33495	96.1729	0.198843	6.23495	6.72932	0.41679	0.481304
mmu-miR-541-3p	mmu-mir-541	-1.31595	14.0455	0.306523	4.01368	3.47931	-0.396105	0.600859
mmu-miR-541-5p	mmu-mir-541	-1.61868	38373.6	0.000309189	15.4906	14.7667	-0.694817	0.00869297
mmu-miR-542-3p	mmu-mir-542	-2.02183	206.034	9.30994e-06	8.24345	7.16455	-1.01567	0.000567131
mmu-miR-542-5p	mmu-mir-542	-1.71812	10.8572	0.0798932	3.57429	2.39579	-0.78083	0.302601
mmu-miR-543-3p	mmu-mir-543	-1.34965	791.429	0.000835577	9.69272	9.24861	-0.432584	0.0190877
mmu-miR-543-5p	mmu-mir-543	-2.03708	68.8337	0.00166207	6.82575	5.62737	-1.0265	0.0296335
mmu-miR-544-3p	mmu-mir-544	-1.16368	27.225	0.500736	4.87475	4.67671	-0.218689	0.737979
mmu-miR-544-5p	mmu-mir-544	-1.03256	141.317	0.847975	7.09744	7.06275	-0.0462253	0.938081
mmu-miR-547-3p	mmu-mir-547	1.34108	8.11219	0.325354	3.03244	3.63518	0.423393	0.616149
mmu-miR-551b-3p	mmu-mir-551b	1.11852	341.821	0.480925	8.68828	8.86282	0.161592	0.726356
mmu-miR-551b-5p	mmu-mir-551b	-1.29184	9.96262	0.400993	4.14204	3.70008	-0.369423	0.667712
mmu-miR-5615-5p	mmu-mir-5615-1,mmu-mir-5615-2	1.23737	19.7884	0.49209	4.44502	4.89073	0.307277	0.733285
mmu-miR-5621-3p	mmu-mir-5621	-1.01798	11.7453	0.95069	3.32243	3.34088	-0.0257052	0.974691
mmu-miR-574-3p	mmu-mir-574	1.48925	753.355	0.00875502	9.19213	9.79929	0.574588	0.0829028
mmu-miR-574-5p	mmu-mir-574	1.30351	63.0732	0.242579	5.378	5.82199	0.382398	0.540626
mmu-miR-582-3p	mmu-mir-582	1.12141	7198.73	0.188582	12.6498	12.8182	0.165309	0.463599
mmu-miR-582-5p	mmu-mir-582	1.11403	1167.36	0.324751	10.1357	10.2972	0.155784	0.616149
mmu-miR-592-5p	mmu-mir-592	1.22589	3595.06	0.04786	11.8184	12.1194	0.293834	0.22665
mmu-miR-598-3p	mmu-mir-598	1.07166	16171.9	0.468353	13.6681	13.7698	0.0998445	0.715796
mmu-miR-598-5p	mmu-mir-598	1.82829	9.47648	0.0449682	2.11787	3.3304	0.870498	0.222106
mmu-miR-6240	mmu-mir-6240	1.23501	81.2116	0.404312	5.94073	6.3001	0.304528	0.669677
mmu-miR-6412	mmu-mir-6412	-1.15022	7.81402	0.660319	2.82448	2.42295	-0.201914	0.827398
mmu-miR-6418-3p	mmu-mir-6418	1.28014	12.6137	0.36362	3.43005	3.88789	0.356301	0.637426
mmu-miR-6516-5p	mmu-mir-6516	1.30021	78.2337	0.165774	6.13214	6.52675	0.378743	0.432788
mmu-miR-652-3p	mmu-mir-652	1.05488	2124.18	0.754479	10.7377	10.821	0.0770813	0.88103
mmu-miR-652-5p	mmu-mir-652	-1.75923	10.4466	0.0459458	4.02789	3.06758	-0.814942	0.222222
mmu-miR-653-5p	mmu-mir-653	1.03071	266.234	0.892095	4.43678	4.49474	0.0436423	0.952002
mmu-miR-6540-3p	mmu-mir-6540	-1.03376	59.3361	0.873957	5.55073	5.48212	-0.0478987	0.948278
mmu-miR-6540-5p	mmu-mir-6540	1.03789	364.032	0.834895	7.81647	7.87295	0.0536504	0.930348
mmu-miR-664-3p	mmu-mir-664	1.17256	3452.47	0.164611	11.7861	12.0222	0.229666	0.431292
mmu-miR-664-5p	mmu-mir-664	1.24672	539.437	0.0460217	8.83275	9.16205	0.318141	0.222222
mmu-miR-665-3p	mmu-mir-665	-1.12156	199.58	0.496892	7.55147	7.37741	-0.165507	0.737979
mmu-miR-666-3p	mmu-mir-666	1.07209	1240.51	0.721216	9.55515	9.66784	0.100421	0.864277
mmu-miR-666-5p	mmu-mir-666	1.13067	3676.11	0.263702	11.073	11.2551	0.177173	0.558721
mmu-miR-667-3p	mmu-mir-667	-1.16129	1313.5	0.174089	9.9277	9.70559	-0.215734	0.443926
mmu-miR-667-5p	mmu-mir-667	-1.67626	163.029	0.00464319	7.28548	6.44745	-0.745243	0.0554835
mmu-miR-668-3p	mmu-mir-668	-1.10612	2467.04	0.350543	11.0957	10.9471	-0.145511	0.631382
mmu-miR-668-5p	mmu-mir-668	1.49753	13.5857	0.1292	3.25956	3.94206	0.582584	0.389256
mmu-miR-669a-3p	mmu-mir-669a-1,mmu-mir-669a-10,mmu-mir-669a-11,mmu-mir-669a-12,mmu-mir-669a-2,mmu-mir-669a-4,mmu-mir-669a-5,mmu-mir-669a-6,mmu-mir-669a-7,mmu-mir-669a-8,mmu-mir-669a-9,mmu-mir-669o	-1.69613	1121.91	0.0025976	9.80573	8.98159	-0.762248	0.0379769
mmu-miR-669a-5p	mmu-mir-669a-1,mmu-mir-669a-10,mmu-mir-669a-11,mmu-mir-669a-12,mmu-mir-669a-2,mmu-mir-669a-3,mmu-mir-669a-4,mmu-mir-669a-5,mmu-mir-669a-6,mmu-mir-669a-7,mmu-mir-669a-8,mmu-mir-669a-9,mmu-mir-669p-1,mmu-mir-669p-2	-2.15688	1946.96	8.24705e-08	10.9153	9.7507	-1.10895	1.50715e-05
mmu-miR-669c-5p	mmu-mir-669c	-1.62734	160.612	0.0159609	7.05439	6.28673	-0.702513	0.121627
mmu-miR-669d-5p	mmu-mir-669d,mmu-mir-669d-2	-1.93384	71.5127	0.00111018	6.10637	5.02101	-0.951471	0.0231869
mmu-miR-669e-5p	mmu-mir-669e	1.20393	16.3852	0.491914	3.59755	3.90964	0.267751	0.733285
mmu-miR-669f-3p	mmu-mir-669f	-1.09209	9.34674	0.779599	3.08973	2.94579	-0.127092	0.900083
mmu-miR-669f-5p	mmu-mir-669f	-1.62757	15.5898	0.0817426	3.74333	2.79704	-0.702723	0.303319
mmu-miR-669h-5p	mmu-mir-669h	1.50595	11.7094	0.172596	2.56379	3.32584	0.590672	0.443926
mmu-miR-669l-5p	mmu-mir-669l	-1.16581	8.78039	0.624812	3.16438	2.77148	-0.221332	0.803003
mmu-miR-669o-3p	mmu-mir-669a-1,mmu-mir-669a-10,mmu-mir-669a-11,mmu-mir-669a-12,mmu-mir-669a-2,mmu-mir-669a-4,mmu-mir-669a-5,mmu-mir-669a-6,mmu-mir-669a-7,mmu-mir-669a-8,mmu-mir-669a-9,mmu-mir-669o	-1.69613	1121.91	0.0025976	9.80573	8.98159	-0.762248	0.0379769
mmu-miR-669o-5p	mmu-mir-669o	-2.14447	27.6353	0.00228728	5.02135	3.62582	-1.10062	0.0363478
mmu-miR-669p-5p	mmu-mir-669a-1,mmu-mir-669a-10,mmu-mir-669a-11,mmu-mir-669a-12,mmu-mir-669a-2,mmu-mir-669a-3,mmu-mir-669a-4,mmu-mir-669a-5,mmu-mir-669a-6,mmu-mir-669a-7,mmu-mir-669a-8,mmu-mir-669a-9,mmu-mir-669p-1,mmu-mir-669p-2	-2.15688	1946.96	8.24705e-08	10.9153	9.7507	-1.10895	1.50715e-05
mmu-miR-670-3p	mmu-mir-670	-1.32667	134.432	0.157686	7.23527	6.7771	-0.407809	0.425767
mmu-miR-670-5p	mmu-mir-670	1.36753	6.70826	0.323773	2.16296	2.85906	0.451569	0.616149
mmu-miR-671-3p	mmu-mir-671	1.0617	636.017	0.65952	9.37581	9.4688	0.086372	0.827398
mmu-miR-671-5p	mmu-mir-671	-1.38437	169.335	0.0752894	7.76426	7.24304	-0.469228	0.289666
mmu-miR-672-3p	mmu-mir-672	-1.10976	17.3629	0.699714	4.21551	4.05957	-0.15025	0.853131
mmu-miR-672-5p	mmu-mir-672	1.01286	873.092	0.909671	9.17831	9.20175	0.0184389	0.965123
mmu-miR-673-3p	mmu-mir-673	-1.10755	2645.19	0.318335	11.1349	10.9831	-0.147376	0.60758
mmu-miR-673-5p	mmu-mir-673	-1.11633	2318.3	0.35179	11.3808	11.2172	-0.15876	0.631382
mmu-miR-674-3p	mmu-mir-674	-1.07034	633.872	0.636699	9.74138	9.63996	-0.0980721	0.815108
mmu-miR-674-5p	mmu-mir-674	-1.01215	680.982	0.940703	9.69097	9.67368	-0.0174231	0.974691
mmu-miR-676-3p	mmu-mir-676	-1.05747	3143.23	0.655128	11.6826	11.6	-0.0806235	0.827398
mmu-miR-676-5p	mmu-mir-676	-1.16276	416.933	0.131603	8.6794	8.46203	-0.217552	0.389481
mmu-miR-6769b-3p	mmu-mir-6769b	1.34381	4.98629	0.375759	2.02931	2.73223	0.426332	0.644789
mmu-miR-6769b-5p	mmu-mir-6769b	1.53591	22.5372	0.103529	4.3844	5.14261	0.619089	0.343998
mmu-miR-677-5p	mmu-mir-677	-1.28406	254.511	0.138252	7.829	7.43364	-0.360713	0.40264
mmu-miR-679-5p	mmu-mir-679	-1.6881	214.562	1.25353e-05	8.16865	7.38616	-0.755398	0.000654522
mmu-miR-6896-5p	mmu-mir-6896	1.37404	65.865	0.0813932	5.65336	6.15889	0.458419	0.303319
mmu-miR-6899-3p	mmu-mir-6899	1.72687	7.82811	0.0783543	2.66909	3.72241	0.78816	0.298318
mmu-miR-6901-5p	mmu-mir-6901	1.70007	4.05682	0.119314	1.46935	2.88642	0.765597	0.375131
mmu-miR-6911-3p	mmu-mir-6911	1.51771	12.3706	0.17351	3.09404	3.92804	0.6019	0.443926
mmu-miR-6913-3p	mmu-mir-6913	1.3962	8.67616	0.281441	3.10641	3.7856	0.481509	0.583752
mmu-miR-6922-5p	mmu-mir-6922	1.30616	16.8562	0.390381	3.00635	3.6324	0.385328	0.659758
mmu-miR-6932-5p	mmu-mir-6932	1.16944	11.5799	0.573632	3.41277	3.74095	0.225819	0.777497
mmu-miR-6940-3p	mmu-mir-6940	-1.10878	12.2683	0.700244	3.87534	3.68398	-0.148978	0.853131
mmu-miR-6944-3p	mmu-mir-6944	-1.27339	169.139	0.129837	7.22632	6.85917	-0.348675	0.389256
mmu-miR-6945-3p	mmu-mir-6945	1.35537	26.9317	0.247091	4.42176	4.95624	0.438687	0.544481
mmu-miR-6948-3p	mmu-mir-6948	-1.21447	22.9423	0.407019	4.30272	4.01691	-0.280323	0.669677
mmu-miR-6952-3p	mmu-mir-6952	-1.19167	5.83644	0.605749	2.20266	1.6077	-0.252989	0.802084
mmu-miR-6953-3p	mmu-mir-6953	1.11046	19.2003	0.688448	3.95199	4.17135	0.151151	0.846756
mmu-miR-6955-5p	mmu-mir-6955	1.3651	7.85086	0.336235	2.29293	2.94166	0.449004	0.627011
mmu-miR-6958-3p	mmu-mir-6958	-1.02764	19.9282	0.912653	3.88255	3.81466	-0.0393405	0.965484
mmu-miR-6962-3p	mmu-mir-6962	1.1198	4.41422	0.738481	2.24406	2.49538	0.163238	0.870852
mmu-miR-6970-3p	mmu-mir-6970	-1.07339	16.0161	0.817185	3.71444	3.60308	-0.10217	0.921855
mmu-miR-6970-5p	mmu-mir-6970	1.41296	6.79771	0.298327	1.64657	2.5463	0.498719	0.599112
mmu-miR-6971-3p	mmu-mir-6971	1.29794	8.49228	0.424973	2.90713	3.43704	0.376226	0.685773
mmu-miR-6985-3p	mmu-mir-6985	1.26892	20.8654	0.369556	4.21344	4.65549	0.3436	0.644738
mmu-miR-6986-5p	mmu-mir-6986	1.27698	7.90872	0.448259	3.08097	3.57732	0.352731	0.704683
mmu-miR-6990-5p	mmu-mir-6990	-1.18228	5.12013	0.618252	2.07	1.70606	-0.241574	0.802084
mmu-miR-700-3p	mmu-mir-700	1.19833	703.464	0.262288	8.94218	9.22119	0.261027	0.558721
mmu-miR-700-5p	mmu-mir-700	1.02437	883.801	0.868536	9.51678	9.5494	0.0347418	0.947612
mmu-miR-7000-3p	mmu-mir-7000	1.48656	12.8116	0.160766	3.1782	3.92131	0.571974	0.425767
mmu-miR-701-5p	mmu-mir-701	1.21985	6.14089	0.55299	2.26098	2.90732	0.2867	0.766676
mmu-miR-7013-3p	mmu-mir-7013	-1.47206	2.2705	0.252637	1.59386	0.2619	-0.55784	0.549635
mmu-miR-7015-3p	mmu-mir-7015	1.15978	29.7712	0.557964	4.73709	5.05172	0.213845	0.766676
mmu-miR-7019-3p	mmu-mir-7019	-1.00076	85.1346	0.997536	6.30101	6.29447	-0.00109699	0.997536
mmu-miR-702-3p	mmu-mir-702	1.10084	33.8381	0.729216	4.05172	4.29856	0.13861	0.868171
mmu-miR-702-5p	mmu-mir-702	-1.13052	8.05588	0.71212	2.42039	2.1576	-0.17699	0.859009
mmu-miR-7021-5p	mmu-mir-7021	-1.10157	7.08231	0.764181	2.87452	2.62891	-0.139555	0.887823
mmu-miR-7032-3p	mmu-mir-7032	-1.01368	8.91712	0.966784	3.36901	3.34919	-0.0196018	0.981502
mmu-miR-704	mmu-mir-704	1.36666	5.26939	0.346779	1.94475	2.72376	0.450656	0.631231
mmu-miR-7044-3p	mmu-mir-7044	1.28632	11.3325	0.409502	3.43005	3.96209	0.363248	0.669677
mmu-miR-7047-3p	mmu-mir-7047	-1.15508	147.579	0.358485	7.13404	6.89598	-0.207991	0.632978
mmu-miR-7052-3p	mmu-mir-7052	1.83895	12.6726	0.0396445	2.64247	3.85298	0.878883	0.20849
mmu-miR-7066-3p	mmu-mir-7066	-1.18016	6.41983	0.618129	3.04303	2.72103	-0.238986	0.802084
mmu-miR-7066-5p	mmu-mir-7066	1.43748	11.3909	0.186189	3.66613	4.31649	0.523539	0.45981
mmu-miR-7068-3p	mmu-mir-7068	1.78797	21.5257	0.0527827	3.14203	4.37167	0.838319	0.236713
mmu-miR-708-3p	mmu-mir-708	1.05895	6149.87	0.651193	12.7689	12.8548	0.082638	0.827398
mmu-miR-708-5p	mmu-mir-708	-1.02611	2353.19	0.829998	11.6958	11.658	-0.0371879	0.927132
mmu-miR-7080-3p	mmu-mir-7080	1.37377	119.434	0.136482	6.35448	6.87436	0.45814	0.399073
mmu-miR-7080-5p	mmu-mir-7080	1.00783	29.8659	0.978675	4.37845	4.35987	0.0112475	0.987349
mmu-miR-7116-3p	mmu-mir-7116	1.12793	10.0822	0.705513	3.16641	3.33421	0.173679	0.856521
mmu-miR-7220-5p	mmu-mir-7220	1.14941	59.1384	0.465481	6.20151	6.44352	0.200895	0.714845
mmu-miR-7224-3p	mmu-mir-7224	-1.05546	11.1169	0.854861	3.51344	3.40581	-0.077877	0.938293
mmu-miR-7226-3p	mmu-mir-7226	1.28494	50.2436	0.172892	5.07766	5.50363	0.361704	0.443926
mmu-miR-7231-5p	mmu-mir-7231	1.02833	6.09775	0.934477	2.2686	2.25149	0.0403079	0.974691
mmu-miR-7235-3p	mmu-mir-7235	1.14005	23.4532	0.619464	4.15469	4.33699	0.189099	0.802084
mmu-miR-7236-3p	mmu-mir-7236	1.37671	37.5209	0.147102	5.44195	5.93453	0.461222	0.410427
mmu-miR-7237-3p	mmu-mir-7237	1.14824	22.9213	0.540233	4.49132	4.69028	0.199424	0.76385
mmu-miR-7240-5p	mmu-mir-7240	1.54878	25.888	0.116314	4.50014	5.30159	0.631135	0.369677
mmu-miR-744-3p	mmu-mir-744	1.05975	144.844	0.660981	7.24887	7.34836	0.0837212	0.827398
mmu-miR-744-5p	mmu-mir-744	1.13986	14211.8	0.297189	13.4288	13.6245	0.188861	0.599112
mmu-miR-758-3p	mmu-mir-758	-1.36317	1290.37	0.042758	9.35117	8.87213	-0.446963	0.217056
mmu-miR-760-3p	mmu-mir-760	1.19986	1186.32	0.251823	9.03375	9.31502	0.262864	0.5495
mmu-miR-760-5p	mmu-mir-760	-1.1993	21.3971	0.510037	4.14204	3.81239	-0.262189	0.744185
mmu-miR-764-3p	mmu-mir-764	-1.15298	241.646	0.374957	6.90988	6.67981	-0.205372	0.644789
mmu-miR-764-5p	mmu-mir-764	-1.07285	56.4158	0.736891	5.63888	5.48825	-0.101453	0.870852
mmu-miR-7653-3p	mmu-mir-7653	-1.29832	3.27563	0.441529	2.10346	1.43997	-0.376644	0.700125
mmu-miR-7664-3p	mmu-mir-7664	1.0779	4.16369	0.822448	2.11511	2.23668	0.108218	0.925188
mmu-miR-7675-3p	mmu-mir-7675	-1.27957	7.33988	0.455205	3.04072	2.45612	-0.355654	0.706722
mmu-miR-7688-5p	mmu-mir-7688	-1.82864	20.1795	0.0169675	4.43183	3.30389	-0.870774	0.127868
mmu-miR-7689-3p	mmu-mir-7689	-1.63563	208.547	0.0132454	8.05832	7.26971	-0.709849	0.113911
mmu-miR-770-3p	mmu-mir-770	1.47529	2182.5	0.0838659	9.55386	10.2034	0.561003	0.30653
mmu-miR-770-5p	mmu-mir-770	1.32094	332.516	0.121188	7.31738	7.75921	0.401562	0.376972
mmu-miR-7a-1-3p	mmu-mir-7a-1	-1.02361	1074.9	0.876011	10.5106	10.4737	-0.0336677	0.948278
mmu-miR-7a-2-3p	mmu-mir-7a-2	-1.31521	334.445	0.0916887	8.32767	7.91121	-0.395296	0.320691
mmu-miR-7a-5p	mmu-mir-7a-1,mmu-mir-7a-2	-1.64429	10975.8	0.00280788	13.3866	12.6193	-0.717465	0.0381011
mmu-miR-7b-3p	mmu-mir-7b	-1.22047	46.5876	0.297345	6.10622	5.79099	-0.287432	0.599112
mmu-miR-7b-5p	mmu-mir-7b	-1.51969	2222.03	0.0033379	11.1683	10.534	-0.603781	0.0435715
mmu-miR-802-5p	mmu-mir-802	1.19797	17.667	0.533945	4.55793	4.89181	0.260588	0.762331
mmu-miR-8103	mmu-mir-8103	1.38581	138.385	0.0671338	6.41425	6.92594	0.470726	0.268168
mmu-miR-8111	mmu-mir-8111	1.27666	25.0314	0.310858	4.30647	4.73026	0.352371	0.601157
mmu-miR-8112	mmu-mir-8112	1.12279	56.3831	0.566632	5.57422	5.76138	0.167082	0.774638
mmu-miR-8114	mmu-mir-8114	1.76113	239.242	0.000237988	7.19361	8.05981	0.816503	0.00756388
mmu-miR-871-3p	mmu-mir-871	-1.2098	23.4711	0.506093	3.87702	3.46123	-0.274766	0.742438
mmu-miR-872-3p	mmu-mir-872	1.02251	981.819	0.798942	9.93703	9.97263	0.0321082	0.91397
mmu-miR-872-5p	mmu-mir-872	1.04969	2198.21	0.622076	11.0404	11.1133	0.0699584	0.802084
mmu-miR-873a-3p	mmu-mir-873a	1.82471	1633.12	5.40774e-06	9.92599	10.8295	0.867668	0.000395306
mmu-miR-873a-5p	mmu-mir-873a	1.53496	8925.85	0.00874573	12.4804	13.1398	0.618204	0.0829028
mmu-miR-874-3p	mmu-mir-874	1.20572	4469.45	0.176576	12.1456	12.4275	0.26989	0.446633
mmu-miR-874-5p	mmu-mir-874	1.19453	105.438	0.263554	6.74032	7.01559	0.256438	0.558721
mmu-miR-876-5p	mmu-mir-876	-1.34079	14.4222	0.333213	4.57167	3.99603	-0.423088	0.627011
mmu-miR-877-3p	mmu-mir-877	1.14706	292.839	0.426316	7.85462	8.07228	0.197945	0.686426
mmu-miR-877-5p	mmu-mir-877	1.34879	218.655	0.054231	7.24494	7.70517	0.431664	0.24074
mmu-miR-879-3p	mmu-mir-879	1.25672	42.9462	0.246901	5.24473	5.58923	0.329658	0.544481
mmu-miR-879-5p	mmu-mir-879	1.0057	1187.15	0.957091	9.94779	9.95769	0.0081976	0.976433
mmu-miR-9-3p	mmu-mir-9-1,mmu-mir-9-2,mmu-mir-9-3	1.08915	40783.2	0.485038	15.4221	15.5495	0.123209	0.729552
mmu-miR-9-5p	mmu-mir-9-1,mmu-mir-9-2,mmu-mir-9-3	-1.17701	1.35845e+06	0.098075	20.8395	20.5993	-0.235131	0.331911
mmu-miR-92a-1-5p	mmu-mir-92a-1	-1.61923	13.1754	0.083106	4.11396	3.24153	-0.695306	0.305279
mmu-miR-92a-3p	mmu-mir-92a-1,mmu-mir-92a-2	1.19035	13550.4	0.124099	13.5941	13.8529	0.251391	0.382265
mmu-miR-92b-3p	mmu-mir-92b	1.43748	41266.1	0.0240415	14.8493	15.4061	0.523539	0.15282
mmu-miR-92b-5p	mmu-mir-92b	-1.07751	42.2113	0.736245	5.71525	5.5999	-0.107696	0.870852
mmu-miR-93-3p	mmu-mir-93	-1.93646	15.7505	0.0125217	4.83129	3.61461	-0.953424	0.108969
mmu-miR-93-5p	mmu-mir-93	-1.02567	4924.38	0.726109	12.2937	12.2572	-0.0365723	0.867297
mmu-miR-935	mmu-mir-935	1.30223	318.424	0.0521747	8.41297	8.81616	0.380981	0.236713
mmu-miR-96-5p	mmu-mir-96	-1.02179	12.0453	0.947766	2.74143	2.58789	-0.0310939	0.974691
mmu-miR-9768-5p	mmu-mir-9768	1.89159	43.9344	0.0224763	3.18084	4.40864	0.919599	0.1454
mmu-miR-98-3p	mmu-mir-98	-1.16541	74.9509	0.457965	6.14716	5.87658	-0.220836	0.707764
mmu-miR-98-5p	mmu-mir-98	-1.03046	36694.2	0.765155	15.275	15.2308	-0.0432845	0.887823
mmu-miR-99a-3p	mmu-mir-99a	-1.21571	395.611	0.0652474	8.89385	8.60361	-0.2818	0.265901
mmu-miR-99a-5p	mmu-mir-99a	1.43545	12375.9	0.000546424	13.5332	14.0677	0.521504	0.0145931
mmu-miR-99b-3p	mmu-mir-99b	-1.02259	693.276	0.888175	9.37106	9.34021	-0.0322241	0.951868
mmu-miR-99b-5p	mmu-mir-99b	1.12878	160968	0.500035	17.5101	17.6988	0.174759	0.737979

## Sheet: hypo_miRNAseq
Mature_miRNA	Precursor	Aged_456.Young_123.fc	Aged_456.Young_123.baseMean	Aged_456.Young_123.raw.pval	Young_123.mean	Aged_456.mean	log2foldchange_hypothalamus	Padj
mmu-let-7a-1-3p	mmu-let-7a-1,mmu-let-7c-2	1.03188	2325.64	0.856688	10.8529	10.9012	0.0452804	0.979469
mmu-let-7a-2-3p	mmu-let-7a-2	1.20775	23.7903	0.423159	4.41545	4.72385	0.272319	0.834738
mmu-let-7a-5p	mmu-let-7a-1,mmu-let-7a-2	1.0397	328271	0.64017	18.0625	18.1195	0.0561703	0.932923
mmu-let-7b-3p	mmu-let-7b	-1.03486	1210.81	0.809566	10.0845	10.0335	-0.0494306	0.979469
mmu-let-7b-5p	mmu-let-7b	1.12004	49519	0.342029	15.1821	15.3511	0.163555	0.805761
mmu-let-7c-1-3p	mmu-let-7c-1	-1.50481	28.4763	0.0842375	5.01695	4.31921	-0.589585	0.558824
mmu-let-7c-2-3p	mmu-let-7a-1,mmu-let-7c-2	1.03188	2325.64	0.856688	10.8529	10.9012	0.0452804	0.979469
mmu-let-7c-5p	mmu-let-7c-1,mmu-let-7c-2	-1.01098	418844	0.907288	18.4161	18.4001	-0.0157555	0.985902
mmu-let-7d-3p	mmu-let-7d	1.06035	7540.21	0.480517	12.6365	12.7222	0.0845419	0.857273
mmu-let-7d-5p	mmu-let-7d	1.07707	25876.2	0.353419	14.2802	14.3889	0.107118	0.805761
mmu-let-7e-3p	mmu-let-7e	-1.0941	212.056	0.442799	7.65442	7.51864	-0.129744	0.848635
mmu-let-7e-5p	mmu-let-7e	-1.01765	32410.2	0.820069	14.8752	14.8496	-0.0252384	0.979469
mmu-let-7f-1-3p	mmu-let-7f-1	1.02941	190.109	0.873163	7.34367	7.38556	0.0418233	0.980754
mmu-let-7f-2-3p	mmu-let-7f-2	-1.00723	391.077	0.951756	8.447	8.43564	-0.0103884	0.99111
mmu-let-7f-5p	mmu-let-7f-1,mmu-let-7f-2	1.02169	760236	0.796054	19.2654	19.2968	0.030963	0.979469
mmu-let-7g-3p	mmu-let-7g	-1.04311	183.956	0.858245	7.16481	7.09648	-0.0608886	0.979469
mmu-let-7g-5p	mmu-let-7g	1.02043	89669.8	0.810507	16.273	16.3027	0.0291802	0.979469
mmu-let-7i-3p	mmu-let-7i	-1.21842	343.709	0.148307	8.15123	7.85692	-0.285008	0.622216
mmu-let-7i-5p	mmu-let-7i	-1.04401	136138	0.6725	16.7415	16.6779	-0.0621352	0.933812
mmu-let-7j	mmu-let-7j	-1.03424	11226.4	0.802117	12.993	12.9423	-0.0485681	0.979469
mmu-let-7k	mmu-let-7k	-1.08406	139.879	0.743067	6.88242	6.73743	-0.116443	0.967706
mmu-miR-100-3p	mmu-mir-100	-1.04519	93.4993	0.790864	6.65874	6.59476	-0.0637677	0.979469
mmu-miR-100-5p	mmu-mir-100	1.22895	54763.7	0.0969257	15.3998	15.7079	0.297429	0.565629
mmu-miR-101a-3p	mmu-mir-101a	1.3361	141658	0.0213012	16.7839	17.2173	0.418024	0.324399
mmu-miR-101a-5p	mmu-mir-101a	1.20193	95.369	0.244475	6.15367	6.43555	0.265356	0.716066
mmu-miR-101b-3p	mmu-mir-101b	1.10165	36671.1	0.455609	15.0494	15.1945	0.139665	0.857273
mmu-miR-101c	mmu-mir-101a,mmu-mir-101c	1.33711	142673	0.0211976	16.7935	17.228	0.419115	0.324399
mmu-miR-103-2-5p	mmu-mir-103-2	-1.16009	14.5227	0.604962	3.67106	3.37556	-0.214234	0.919012
mmu-miR-103-3p	mmu-mir-103-1,mmu-mir-103-2	-1.04202	139680	0.595867	17.0302	16.9701	-0.0593829	0.917008
mmu-miR-106a-5p	mmu-mir-106a	1.05319	8.87591	0.870742	2.69414	2.83483	0.0747594	0.980754
mmu-miR-106b-3p	mmu-mir-106b	1.07201	593.283	0.630741	9.0314	9.13884	0.10032	0.925803
mmu-miR-106b-5p	mmu-mir-106b	1.04544	953.706	0.684255	9.53788	9.60538	0.0641105	0.933812
mmu-miR-107-3p	mmu-mir-107	1.01122	15560.6	0.919216	13.8228	13.8394	0.0160975	0.988044
mmu-miR-107-5p	mmu-mir-107	-1.01679	33.7817	0.945165	4.92785	4.894	-0.0240233	0.989636
mmu-miR-10a-5p	mmu-mir-10a	1.36262	12995.1	0.140483	13.7554	14.2532	0.446381	0.611591
mmu-miR-10b-5p	mmu-mir-10b	1.20076	48786.3	0.408793	15.8593	16.1577	0.263953	0.827062
mmu-miR-1188-3p	mmu-mir-1188	1.35899	5.91801	0.349096	2.50409	3.1152	0.442537	0.805761
mmu-miR-1188-5p	mmu-mir-1188	1.38466	31.0482	0.193771	5.22529	5.78183	0.469528	0.693127
mmu-miR-1191a	mmu-mir-1191a	1.09505	37.3133	0.681373	5.34521	5.49692	0.131002	0.933812
mmu-miR-1191b-5p	mmu-mir-1191b	1.20913	53.538	0.317469	5.77229	6.06126	0.273967	0.797813
mmu-miR-1193-3p	mmu-mir-1193	-1.40307	15.6627	0.217233	3.78654	3.11617	-0.488591	0.711179
mmu-miR-1194	mmu-mir-1194	1.6802	7.70087	0.0949157	2.34493	3.3769	0.748631	0.565629
mmu-miR-1197-3p	mmu-mir-1197	-1.63067	21.7685	0.0253874	5.19362	4.40962	-0.705465	0.328136
mmu-miR-1198-5p	mmu-mir-1198	1.16365	2055.26	0.153458	10.8503	11.0746	0.21866	0.630213
mmu-miR-122-5p	mmu-mir-122	-1.55157	20.9502	0.0596706	4.52134	3.78157	-0.63373	0.523495
mmu-miR-1224-3p	mmu-mir-1224	1.03324	24.4764	0.906402	5.0894	5.13656	0.0471809	0.985902
mmu-miR-1224-5p	mmu-mir-1224	1.21591	4568.89	0.308384	12.5698	12.8775	0.282031	0.794387
mmu-miR-124-3p	mmu-mir-124-1,mmu-mir-124-2,mmu-mir-124-3	-1.06609	313718	0.62387	17.9389	17.8429	-0.0923278	0.923176
mmu-miR-124-5p	mmu-mir-124-1,mmu-mir-124-2,mmu-mir-124-3	-1.35139	2266.66	0.0195771	10.7334	10.2815	-0.434448	0.322587
mmu-miR-1247-3p	mmu-mir-1247	-1.92405	15.4487	0.0350615	4.35006	2.99426	-0.94415	0.400468
mmu-miR-1247-5p	mmu-mir-1247	-1.5095	43.096	0.0803067	5.79456	5.12281	-0.594068	0.557435
mmu-miR-1249-3p	mmu-mir-1249	1.63857	15757.9	0.00458957	13.7936	14.5591	0.71244	0.145868
mmu-miR-1251-5p	mmu-mir-1251	1.0103	87.6426	0.954646	7.14637	7.16192	0.0147802	0.991259
mmu-miR-125a-3p	mmu-mir-125a	1.03284	216.127	0.856323	7.75858	7.81109	0.0466127	0.979469
mmu-miR-125a-5p	mmu-mir-125a	-1.05331	39428.3	0.741831	15.1941	15.1146	-0.0749324	0.967706
mmu-miR-125b-1-3p	mmu-mir-125b-1	-1.00748	2103.51	0.943329	11.3252	11.3144	-0.0107549	0.989636
mmu-miR-125b-2-3p	mmu-mir-125b-2	1.07104	8031.57	0.495793	12.8088	12.9102	0.0990187	0.857273
mmu-miR-125b-5p	mmu-mir-125b-1,mmu-mir-125b-2	1.0483	72841.1	0.724536	16.1587	16.2295	0.068045	0.959485
mmu-miR-1264-3p	mmu-mir-1264	1.17749	257.99	0.290943	8.057	8.30539	0.235714	0.770578
mmu-miR-1264-5p	mmu-mir-1264	-1.00719	44.4991	0.969257	5.59358	5.58174	-0.0103318	0.993166
mmu-miR-126a-3p	mmu-mir-126a	-1.05899	13122.6	0.518185	13.6595	13.5752	-0.0826941	0.866805
mmu-miR-126a-5p	mmu-mir-126a	1.04921	121981	0.684442	16.8914	16.9629	0.0693092	0.933812
mmu-miR-127-3p	mmu-mir-127	1.06994	2.54328e+06	0.651371	21.5065	21.6092	0.0975364	0.933632
mmu-miR-127-5p	mmu-mir-127	-1.07433	4789.36	0.390799	12.2907	12.1859	-0.103432	0.827062
mmu-miR-128-1-5p	mmu-mir-128-1	1.21276	4000.86	0.269374	10.0138	10.315	0.278292	0.751573
mmu-miR-128-2-5p	mmu-mir-128-2	-1.22459	121.167	0.337162	5.9704	5.61984	-0.292293	0.805761
mmu-miR-128-3p	mmu-mir-128-1,mmu-mir-128-2	-1.01969	140987	0.891521	16.147	16.1174	-0.0281333	0.982884
mmu-miR-129-1-3p	mmu-mir-129-1	1.07573	1011.69	0.747141	9.23209	9.35295	0.105316	0.967706
mmu-miR-129-2-3p	mmu-mir-129-2	1.07647	9942.37	0.73415	13.0664	13.1865	0.106307	0.966388
mmu-miR-129-5p	mmu-mir-129-1,mmu-mir-129-2	-1.17755	34228.5	0.146762	14.9321	14.6894	-0.235789	0.622216
mmu-miR-1298-3p	mmu-mir-1298	-1.24098	2523.26	0.18851	11.7483	11.4168	-0.311481	0.692466
mmu-miR-1298-5p	mmu-mir-1298	-1.24349	17591.3	0.398421	13.455	13.0688	-0.314392	0.827062
mmu-miR-1306-3p	mmu-mir-1306	1.02893	6.85266	0.930331	2.82798	2.88318	0.0411426	0.988477
mmu-miR-1306-5p	mmu-mir-1306	1.24689	88.7982	0.15097	6.40703	6.74316	0.318333	0.623498
mmu-miR-130a-3p	mmu-mir-130a	-1.19857	3238.04	0.0768937	11.8844	11.6168	-0.261319	0.555178
mmu-miR-130b-3p	mmu-mir-130b	-1.16915	256.784	0.237447	8.22129	7.9919	-0.225465	0.714382
mmu-miR-130b-5p	mmu-mir-130b	1.17309	154.428	0.241385	7.45535	7.69789	0.230313	0.714382
mmu-miR-132-3p	mmu-mir-132	-1.17113	37810.7	0.340739	14.4952	14.2514	-0.227901	0.805761
mmu-miR-132-5p	mmu-mir-132	-1.11498	817.826	0.526078	8.92507	8.75763	-0.157015	0.870377
mmu-miR-133a-3p	mmu-mir-133a-1,mmu-mir-133a-2	1.01527	2715.79	0.907677	11.8501	11.873	0.0218638	0.985902
mmu-miR-133b-3p	mmu-mir-133b	-1.10327	109.849	0.599888	7.36108	7.2117	-0.14178	0.919012
mmu-miR-134-3p	mmu-mir-134	-1.07336	196.17	0.711487	7.821	7.712	-0.102141	0.948048
mmu-miR-134-5p	mmu-mir-134	-1.09814	4266.92	0.528321	12.6988	12.5569	-0.135061	0.870377
mmu-miR-135a-1-3p	mmu-mir-135a-1	-1.08097	59.0986	0.673233	5.51189	5.39639	-0.112324	0.933812
mmu-miR-135a-2-3p	mmu-mir-135a-2	-1.04725	157.001	0.793984	7.94387	7.8752	-0.0666092	0.979469
mmu-miR-135a-5p	mmu-mir-135a-1,mmu-mir-135a-2	-1.08822	8638.91	0.660419	13.6243	13.491	-0.121972	0.933812
mmu-miR-135b-3p	mmu-mir-135b	-1.01029	17.1546	0.965409	4.67394	4.6487	-0.0147671	0.993085
mmu-miR-135b-5p	mmu-mir-135b	-1.02309	406.422	0.853329	8.95126	8.91641	-0.0329265	0.979469
mmu-miR-136-3p	mmu-mir-136	1.03863	45932.4	0.78024	15.6027	15.6598	0.0546792	0.979469
mmu-miR-136-5p	mmu-mir-136	1.09642	10824.3	0.573382	13.5233	13.6648	0.132806	0.897354
mmu-miR-137-3p	mmu-mir-137	-1.07025	6548.06	0.576181	12.2777	12.1763	-0.0979421	0.897354
mmu-miR-137-5p	mmu-mir-137	-1.01725	60.6424	0.924232	5.63344	5.6076	-0.0246684	0.988044
mmu-miR-138-1-3p	mmu-mir-138-1	-1.33362	295.332	0.0194111	7.9767	7.5475	-0.415345	0.322587
mmu-miR-138-2-3p	mmu-mir-138-2	-1.2667	109.054	0.140557	6.60661	6.24142	-0.34108	0.611591
mmu-miR-138-5p	mmu-mir-138-1,mmu-mir-138-2	-1.06722	28550.5	0.55943	14.3682	14.2717	-0.0938541	0.891158
mmu-miR-139-3p	mmu-mir-139	1.17637	467.456	0.284396	7.79063	8.03971	0.234338	0.766747
mmu-miR-139-5p	mmu-mir-139	1.11531	15468.5	0.452081	12.8489	13.0145	0.15744	0.856143
mmu-miR-140-3p	mmu-mir-140	1.06864	12902.3	0.413639	13.7218	13.819	0.0957807	0.827062
mmu-miR-140-5p	mmu-mir-140	1.11095	532.651	0.499906	8.9028	9.06247	0.151787	0.857273
mmu-miR-141-3p	mmu-mir-141	1.51058	313.532	0.125441	8.25448	8.98345	0.595098	0.593606
mmu-miR-142a-3p	mmu-mir-142a	1.11292	138.713	0.55975	6.72247	6.88529	0.154346	0.891158
mmu-miR-142a-5p	mmu-mir-142a	1.29526	3146.79	0.0282527	11.3658	11.7511	0.373236	0.344212
mmu-miR-143-3p	mmu-mir-143	-1.03545	520493	0.834121	19.1173	19.0636	-0.0502635	0.979469
mmu-miR-143-5p	mmu-mir-143	1.1757	12.077	0.550522	3.50419	3.75996	0.233519	0.890764
mmu-miR-144-3p	mmu-mir-144	-1.11799	552.629	0.577542	9.23492	9.05773	-0.160904	0.897354
mmu-miR-144-5p	mmu-mir-144	-1.17962	140.615	0.336959	7.31229	7.05713	-0.238327	0.805761
mmu-miR-145a-3p	mmu-mir-145a	1.18017	93.3144	0.352212	6.50512	6.76059	0.238996	0.805761
mmu-miR-145a-5p	mmu-mir-145a	1.00771	1315.42	0.972304	9.94741	9.95945	0.0110874	0.993166
mmu-miR-145b	mmu-mir-145b	1.6394	8.97822	0.112593	2.61007	3.65113	0.713167	0.579548
mmu-miR-146a-5p	mmu-mir-146a	1.43078	5418.87	0.0117873	11.9519	12.4934	0.5168	0.246187
mmu-miR-146b-3p	mmu-mir-146b	-1.27591	3.99588	0.470582	2.54634	1.89635	-0.351528	0.857273
mmu-miR-146b-5p	mmu-mir-146b	-1.09112	40592.6	0.560784	15.3104	15.1778	-0.125805	0.891158
mmu-miR-148a-3p	mmu-mir-148a	-1.15575	63035.6	0.238521	16.1262	15.9102	-0.208825	0.714382
mmu-miR-148a-5p	mmu-mir-148a	-1.03174	473.11	0.829241	9.0642	9.02012	-0.0450787	0.979469
mmu-miR-148b-3p	mmu-mir-148b	-1.06291	22946.4	0.754922	13.9463	13.8492	-0.0880243	0.969856
mmu-miR-148b-5p	mmu-mir-148b	-1.20207	107.677	0.238162	6.87837	6.60068	-0.265524	0.714382
mmu-miR-149-3p	mmu-mir-149	-1.07039	8.48569	0.814978	3.71675	3.59025	-0.0981421	0.979469
mmu-miR-149-5p	mmu-mir-149	1.00547	4851.19	0.939239	12.5643	12.5723	0.00787295	0.989636
mmu-miR-150-3p	mmu-mir-150	1.20052	28.9259	0.500026	4.39899	4.73215	0.263657	0.857273
mmu-miR-150-5p	mmu-mir-150	-1.11664	6258.94	0.398865	12.61	12.4444	-0.159161	0.827062
mmu-miR-151-3p	mmu-mir-151	1.33451	135165	0.0113822	16.8759	17.3045	0.416314	0.244717
mmu-miR-151-5p	mmu-mir-151	1.08305	46989.6	0.645276	15.245	15.3687	0.115095	0.933632
mmu-miR-152-3p	mmu-mir-152	-1.02009	1348.61	0.895486	9.97741	9.94595	-0.0287035	0.982884
mmu-miR-152-5p	mmu-mir-152	1.21756	156.484	0.216965	6.959	7.25876	0.283996	0.711179
mmu-miR-153-3p	mmu-mir-153	1.00832	19404.3	0.9426	14.0939	14.1062	0.0119499	0.989636
mmu-miR-154-3p	mmu-mir-154	-1.18715	168.094	0.183611	7.19728	6.94783	-0.247496	0.68912
mmu-miR-154-5p	mmu-mir-154	1.01339	1197.83	0.889733	10.1616	10.1821	0.0191856	0.982884
mmu-miR-155-5p	mmu-mir-155	1.28698	77.9166	0.156523	5.90703	6.28498	0.363985	0.639209
mmu-miR-15a-3p	mmu-mir-15a	-1.24145	14.6201	0.42365	4.01467	3.61705	-0.312022	0.834738
mmu-miR-15a-5p	mmu-mir-15a	1.21941	2378.41	0.0649914	10.7137	11.0079	0.286188	0.523495
mmu-miR-15b-3p	mmu-mir-15b	-1.10983	50.5447	0.670585	5.58177	5.42518	-0.150333	0.933812
mmu-miR-15b-5p	mmu-mir-15b	-1.06667	477.33	0.552511	8.81475	8.71888	-0.0931104	0.891158
mmu-miR-16-1-3p	mmu-mir-16-1	1.40012	66.0009	0.0395266	5.68852	6.19902	0.485546	0.437787
mmu-miR-16-2-3p	mmu-mir-16-2	1.22676	7.16741	0.527105	2.62895	3.10228	0.294854	0.870377
mmu-miR-16-5p	mmu-mir-16-1,mmu-mir-16-2	1.11333	109244	0.404058	16.1749	16.3358	0.154884	0.827062
mmu-miR-17-3p	mmu-mir-17	-1.16979	23.2135	0.493358	4.56526	4.28776	-0.226246	0.857273
mmu-miR-17-5p	mmu-mir-17	-1.14363	669.115	0.188085	9.16818	8.97085	-0.193621	0.692466
mmu-miR-181a-1-3p	mmu-mir-181a-1	1.02458	9812.73	0.816023	13.0794	13.1154	0.0350346	0.979469
mmu-miR-181a-5p	mmu-mir-181a-1,mmu-mir-181a-2	1.14236	2.34293e+06	0.192682	21.0764	21.273	0.192013	0.693127
mmu-miR-181b-1-3p	mmu-mir-181b-1	-1.03187	297.04	0.861849	8.25848	8.21265	-0.0452552	0.979801
mmu-miR-181b-2-3p	mmu-mir-181b-2	-1.13338	5.10419	0.702608	2.86764	2.60154	-0.180637	0.944129
mmu-miR-181b-5p	mmu-mir-181b-1,mmu-mir-181b-2	1.19607	159795	0.0672717	17.1489	17.4127	0.258304	0.526555
mmu-miR-181c-3p	mmu-mir-181c	-1.16955	2548.56	0.256853	11.5958	11.3601	-0.225948	0.733436
mmu-miR-181c-5p	mmu-mir-181c	-1.24086	94643.7	0.0431071	16.8258	16.5064	-0.311338	0.455533
mmu-miR-181d-3p	mmu-mir-181d	1.4119	2.82991	0.310043	0.68745	1.7828	0.497638	0.795232
mmu-miR-181d-5p	mmu-mir-181d	-1.3529	20947.8	0.000667554	14.659	14.2153	-0.436054	0.046869
mmu-miR-182-5p	mmu-mir-182	1.10973	5756.33	0.646059	12.8665	13.0374	0.150215	0.933632
mmu-miR-183-5p	mmu-mir-183	1.19202	3232.51	0.4866	11.7765	12.0779	0.253412	0.857273
mmu-miR-1839-3p	mmu-mir-1839	1.19463	1535.42	0.0913732	10.3488	10.6118	0.256563	0.565629
mmu-miR-1839-5p	mmu-mir-1839	-1.01347	7555.67	0.893386	12.8944	12.8748	-0.0192996	0.982884
mmu-miR-184-3p	mmu-mir-184	1.28348	744.24	0.21278	7.96987	8.37095	0.360057	0.711179
mmu-miR-1843a-3p	mmu-mir-1843a	1.13636	295.433	0.369509	7.96572	8.16042	0.184418	0.812706
mmu-miR-1843a-5p	mmu-mir-1843a	1.19305	11746.9	0.27145	13.4065	13.6771	0.254657	0.754486
mmu-miR-1843b-3p	mmu-mir-1843b	-1.00751	522.133	0.94263	8.77675	8.76702	-0.0108002	0.989636
mmu-miR-1843b-5p	mmu-mir-1843a,mmu-mir-1843b	1.19103	29238.3	0.262744	14.725	14.9921	0.252205	0.745563
mmu-miR-185-3p	mmu-mir-185	1.00687	230.968	0.972057	8.35127	8.36531	0.0098832	0.993166
mmu-miR-185-5p	mmu-mir-185	-1.11186	1337.49	0.312949	10.4622	10.3055	-0.152979	0.797813
mmu-miR-186-3p	mmu-mir-186	1.0049	21.0129	0.985833	3.8206	3.82544	0.00705213	0.993992
mmu-miR-186-5p	mmu-mir-186	1.05709	15056.6	0.817382	13.3951	13.4893	0.0800979	0.979469
mmu-miR-187-3p	mmu-mir-187	-1.16429	1379.09	0.314992	10.2146	9.98379	-0.219454	0.797813
mmu-miR-187-5p	mmu-mir-187	-1.18432	83.4703	0.517056	6.02958	5.73294	-0.244063	0.866805
mmu-miR-188-3p	mmu-mir-188	1.01883	21.2027	0.940478	4.42437	4.46865	0.0269076	0.989636
mmu-miR-188-5p	mmu-mir-188	1.25694	140.67	0.135249	7.22037	7.5683	0.329917	0.606544
mmu-miR-1895	mmu-mir-1895	2.40185	36.7368	0.00637817	3.77969	5.71597	1.26415	0.160774
mmu-miR-18a-3p	mmu-mir-18a	-1.9185	13.9774	0.014881	4.24823	3.07149	-0.939981	0.301347
mmu-miR-18a-5p	mmu-mir-18a	-1.3889	119.148	0.040878	6.66813	6.14761	-0.473947	0.445998
mmu-miR-190a-3p	mmu-mir-190a	1.22405	52.2022	0.412513	5.34894	5.69281	0.291663	0.827062
mmu-miR-190a-5p	mmu-mir-190a	1.00533	1006.45	0.974145	9.5537	9.56112	0.00767174	0.993166
mmu-miR-190b-5p	mmu-mir-190b	1.0742	103.994	0.684128	6.65025	6.76098	0.103262	0.933812
mmu-miR-191-3p	mmu-mir-191	1.26488	57.4186	0.244893	5.72855	6.11037	0.338998	0.716066
mmu-miR-191-5p	mmu-mir-191	1.02829	596261	0.872889	18.8331	18.8764	0.0402407	0.980754
mmu-miR-1912-3p	mmu-mir-1912	-1.18443	71.6872	0.531597	5.0525	4.71911	-0.244196	0.870377
mmu-miR-192-5p	mmu-mir-192	-1.13827	41963.3	0.318689	15.4556	15.2614	-0.186838	0.797813
mmu-miR-1927	mmu-mir-1927	-1.28289	6.22645	0.44335	2.76253	2.15386	-0.359397	0.848635
mmu-miR-1929-5p	mmu-mir-1929	1.14643	7.51251	0.676774	3.06606	3.35774	0.197143	0.933812
mmu-miR-1933-3p	mmu-mir-1933	1.00887	6.00616	0.977966	2.93686	3.00436	0.0127345	0.993992
mmu-miR-1934-5p	mmu-mir-1934	1.04236	12.3602	0.88361	3.453	3.50037	0.0598591	0.982884
mmu-miR-193a-3p	mmu-mir-193a	1.47074	47.4913	0.0938926	4.86149	5.5087	0.556542	0.565629
mmu-miR-193a-5p	mmu-mir-193a	1.43939	15.9929	0.209704	3.3748	4.10035	0.525461	0.709692
mmu-miR-193b-3p	mmu-mir-193b	-1.08643	2057.95	0.616344	10.4394	10.3118	-0.119597	0.921726
mmu-miR-193b-5p	mmu-mir-193b	-1.21747	24.2495	0.44751	4.41991	4.06833	-0.283886	0.8519
mmu-miR-194-2-3p	mmu-mir-194-2	-1.19878	13.9017	0.501933	3.90548	3.62	-0.261568	0.857273
mmu-miR-194-5p	mmu-mir-194-1,mmu-mir-194-2	-1.06428	2375.64	0.550787	11.3203	11.2286	-0.0898799	0.890764
mmu-miR-1941-3p	mmu-mir-1941	-1.29111	10.413	0.396769	3.23142	2.63913	-0.368614	0.827062
mmu-miR-1943-5p	mmu-mir-1943	1.14389	59.4734	0.562612	5.60835	5.82883	0.193954	0.892125
mmu-miR-1947-5p	mmu-mir-1947	1.21886	100.887	0.335458	6.6052	6.92883	0.285528	0.805761
mmu-miR-1948-3p	mmu-mir-1948	-1.21946	9.18151	0.491044	3.34809	2.98762	-0.286244	0.857273
mmu-miR-1955-3p	mmu-mir-1955	-1.018	3.54796	0.958126	1.4531	1.44212	-0.0257323	0.99138
mmu-miR-1957a	mmu-mir-1957a	-1.17375	18.4036	0.516019	4.49013	4.22721	-0.231131	0.866805
mmu-miR-195a-3p	mmu-mir-195a	1.21661	75.9543	0.22141	5.81834	6.11969	0.282868	0.712997
mmu-miR-195a-5p	mmu-mir-195a	-1.05339	5147.51	0.704739	11.5731	11.4943	-0.0750341	0.945256
mmu-miR-1964-3p	mmu-mir-1964	1.59327	14.5349	0.10893	3.65184	4.52634	0.671991	0.575208
mmu-miR-1966-3p	mmu-mir-1966	-1.00578	13.9355	0.982456	3.83538	3.81084	-0.00831799	0.993992
mmu-miR-1968-5p	mmu-mir-1968	-1.24248	21.7794	0.44098	4.80482	4.39963	-0.313219	0.848635
mmu-miR-1969	mmu-mir-1969	1.02517	12.1169	0.926156	3.68013	3.73089	0.0358676	0.988044
mmu-miR-1981-3p	mmu-mir-1981	1.06347	92.8554	0.717047	6.38445	6.47515	0.0887737	0.953021
mmu-miR-1981-5p	mmu-mir-1981	1.23046	638.767	0.0779734	9.26464	9.57469	0.299202	0.555178
mmu-miR-1982-3p	mmu-mir-1982	1.17637	94.0044	0.339549	6.54213	6.79765	0.234341	0.805761
mmu-miR-1983	mmu-mir-1983	-1.49061	219.257	0.0349983	7.61486	6.97927	-0.575899	0.400468
mmu-miR-199a-3p	mmu-mir-199a-1,mmu-mir-199a-2,mmu-mir-199b	-1.3547	4641.21	0.128303	12.0788	11.5938	-0.437974	0.593606
mmu-miR-199a-5p	mmu-mir-199a-1,mmu-mir-199a-2	-1.05828	130.721	0.802339	6.87063	6.76871	-0.0817169	0.979469
mmu-miR-199b-3p	mmu-mir-199a-1,mmu-mir-199a-2,mmu-mir-199b	-1.3547	4641.21	0.128303	12.0788	11.5938	-0.437974	0.593606
mmu-miR-199b-5p	mmu-mir-199b	-1.38589	14.6199	0.235102	4.14098	3.52887	-0.470817	0.714382
mmu-miR-19a-3p	mmu-mir-19a	-1.01129	44.4561	0.965914	4.99731	4.96393	-0.0161957	0.993085
mmu-miR-19b-3p	mmu-mir-19b-1,mmu-mir-19b-2	1.05961	1070.95	0.778893	9.59721	9.68989	0.0835277	0.979469
mmu-miR-1a-3p	mmu-mir-1a-1,mmu-mir-1a-2	-1.05125	863.221	0.746531	9.90798	9.83266	-0.0721055	0.967706
mmu-miR-1b-3p	mmu-mir-1b	1.55123	8.93458	0.168176	2.46257	3.38277	0.633412	0.668134
mmu-miR-200a-3p	mmu-mir-200a	1.41046	182.34	0.281655	6.72526	7.48097	0.496168	0.762554
mmu-miR-200b-3p	mmu-mir-200b	1.70415	165.824	0.02544	6.39635	7.29686	0.769056	0.328136
mmu-miR-200c-3p	mmu-mir-200c	1.32888	33.0388	0.29724	4.92468	5.4233	0.410207	0.776009
mmu-miR-202-5p	mmu-mir-202	-1.17289	8.15959	0.616576	3.28222	2.89371	-0.230064	0.921726
mmu-miR-203-3p	mmu-mir-203	1.21408	1793.02	0.119238	10.4752	10.7645	0.279866	0.584986
mmu-miR-204-3p	mmu-mir-204	-1.09545	79.9615	0.676204	6.38103	6.23658	-0.131522	0.933812
mmu-miR-204-5p	mmu-mir-204	-1.03772	134008	0.824295	16.9911	16.934	-0.0534195	0.979469
mmu-miR-205-5p	mmu-mir-205	-1.41328	19.885	0.219444	4.70671	4.04626	-0.499048	0.711179
mmu-miR-206-3p	mmu-mir-206	1.35992	29.6888	0.215301	4.45734	4.96551	0.443527	0.711179
mmu-miR-208b-3p	mmu-mir-208b	1.19909	44.6842	0.36687	5.62344	5.92053	0.261942	0.812706
mmu-miR-20a-5p	mmu-mir-20a	-1.0727	592.848	0.518027	8.98655	8.88238	-0.10124	0.866805
mmu-miR-20b-5p	mmu-mir-20b	-1.13305	19.7927	0.664328	3.88631	3.62654	-0.180211	0.933812
mmu-miR-210-3p	mmu-mir-210	1.03131	1246.03	0.839942	10.2997	10.3472	0.0444723	0.979469
mmu-miR-210-5p	mmu-mir-210	1.02259	37.4048	0.916669	5.27606	5.32665	0.0322221	0.988044
mmu-miR-211-5p	mmu-mir-211	-1.0668	348.454	0.660217	8.52682	8.4283	-0.0932893	0.933812
mmu-miR-212-3p	mmu-mir-212	-1.19955	3107.24	0.253716	11.3983	11.1198	-0.262495	0.732479
mmu-miR-212-5p	mmu-mir-212	-1.38119	1346.73	0.0637949	10.2542	9.75227	-0.465914	0.523495
mmu-miR-214-3p	mmu-mir-214	-1.28684	17.12	0.429933	4.37677	3.83852	-0.363828	0.840323
mmu-miR-215-5p	mmu-mir-215	1.2057	57.4847	0.324325	5.826	6.13244	0.269875	0.803762
mmu-miR-216a-5p	mmu-mir-216a	1.26559	120.094	0.350691	7.55267	7.94795	0.339814	0.805761
mmu-miR-217-5p	mmu-mir-217	1.28059	192.155	0.316615	8.23842	8.65098	0.356814	0.797813
mmu-miR-218-1-3p	mmu-mir-218-1	1.46187	123.141	0.00852879	7.10105	7.67064	0.547813	0.201114
mmu-miR-218-2-3p	mmu-mir-218-2	1.1932	48.7524	0.389365	4.81569	5.10116	0.254832	0.827062
mmu-miR-218-5p	mmu-mir-218-1,mmu-mir-218-2	-1.06605	74067.8	0.684711	15.3828	15.2848	-0.0922796	0.933812
mmu-miR-219a-1-3p	mmu-mir-219a-1	1.01274	37.3357	0.960187	5.33608	5.37354	0.0182635	0.99138
mmu-miR-219a-2-3p	mmu-mir-219a-2	-1.04148	10535.3	0.735037	13.5227	13.4622	-0.0586345	0.966388
mmu-miR-219a-5p	mmu-mir-219a-1,mmu-mir-219a-2	1.31236	12021	0.09204	13.2808	13.6979	0.392167	0.565629
mmu-miR-219c-3p	mmu-mir-219c	1.03622	22.7398	0.890727	4.02835	4.06768	0.0513311	0.982884
mmu-miR-21a-3p	mmu-mir-21a	1.13117	365.397	0.560699	8.57993	8.78063	0.177812	0.891158
mmu-miR-21a-5p	mmu-mir-21a	1.18727	55835.9	0.0504855	15.6162	15.8681	0.247648	0.477151
mmu-miR-22-3p	mmu-mir-22	-1.13297	79708	0.315465	16.091	15.9044	-0.180109	0.797813
mmu-miR-22-5p	mmu-mir-22	-1.28659	324.487	0.0622754	7.89992	7.52081	-0.363555	0.523495
mmu-miR-221-3p	mmu-mir-221	1.0571	10595.2	0.732762	12.3071	12.3926	0.0801116	0.966388
mmu-miR-221-5p	mmu-mir-221	1.13528	415.474	0.689607	7.35494	7.64468	0.183044	0.935811
mmu-miR-222-3p	mmu-mir-222	1.12363	8879.9	0.451798	12.1182	12.2963	0.168171	0.856143
mmu-miR-222-5p	mmu-mir-222	1.29784	95.6244	0.136701	5.42928	5.8479	0.376118	0.60932
mmu-miR-223-3p	mmu-mir-223	-1.71963	77.3561	0.0187138	6.60398	5.68973	-0.7821	0.322587
mmu-miR-23a-3p	mmu-mir-23a	1.14985	4033.75	0.389718	11.438	11.6524	0.201442	0.827062
mmu-miR-23b-3p	mmu-mir-23b	1.22693	11432.1	0.0264843	12.851	13.1516	0.295049	0.328136
mmu-miR-24-1-5p	mmu-mir-24-1	1.18259	82.1377	0.32605	5.76201	6.01664	0.24195	0.803762
mmu-miR-24-2-5p	mmu-mir-24-2	-1.02457	566.982	0.894709	8.76527	8.72531	-0.0350238	0.982884
mmu-miR-24-3p	mmu-mir-24-1,mmu-mir-24-2	1.15843	57149.4	0.121649	15.1588	15.3753	0.212168	0.585033
mmu-miR-25-3p	mmu-mir-25	1.06476	9816.09	0.629171	13.1568	13.251	0.0905263	0.925803
mmu-miR-25-5p	mmu-mir-25	-1.33177	7.51536	0.37425	3.27023	2.63015	-0.413349	0.812706
mmu-miR-26a-2-3p	mmu-mir-26a-2	1.04185	57.2797	0.852794	5.45476	5.51048	0.0591481	0.979469
mmu-miR-26a-5p	mmu-mir-26a-1,mmu-mir-26a-2	1.16165	858435	0.118866	19.2541	19.4748	0.21618	0.584986
mmu-miR-26b-3p	mmu-mir-26b	1.24281	52.1362	0.239746	5.5435	5.88823	0.3136	0.714382
mmu-miR-26b-5p	mmu-mir-26b	1.14759	43406	0.0436613	15.2659	15.4666	0.198601	0.455533
mmu-miR-27a-3p	mmu-mir-27a	1.06389	4639.26	0.529939	11.898	11.9893	0.0893427	0.870377
mmu-miR-27a-5p	mmu-mir-27a	1.27574	23.7981	0.366845	4.25104	4.67967	0.351331	0.812706
mmu-miR-27b-3p	mmu-mir-27b	1.29765	152220	0.0106598	16.8281	17.2129	0.375907	0.24351
mmu-miR-27b-5p	mmu-mir-27b	1.214	177.299	0.26314	6.97495	7.28089	0.279767	0.745563
mmu-miR-28a-3p	mmu-mir-28a	-1.20078	940.809	0.0705915	10.0703	9.79906	-0.263974	0.526555
mmu-miR-28a-5p	mmu-mir-28a	-1.16172	930.052	0.293837	9.84674	9.61999	-0.216262	0.772643
mmu-miR-28c	mmu-mir-28a,mmu-mir-28c	-1.21004	851.996	0.16219	9.76824	9.48106	-0.275055	0.652607
mmu-miR-296-3p	mmu-mir-296	1.08139	115.423	0.6839	7.3698	7.49738	0.112892	0.933812
mmu-miR-296-5p	mmu-mir-296	-1.40784	608.557	0.00157742	9.90419	9.39791	-0.493481	0.0918729
mmu-miR-297a-3p	mmu-mir-297a-3,mmu-mir-297a-4,mmu-mir-297b,mmu-mir-297c	-1.75099	143.445	0.00450176	7.64068	6.7547	-0.808172	0.145868
mmu-miR-297a-5p	mmu-mir-297a-1,mmu-mir-297a-2,mmu-mir-297a-3,mmu-mir-297a-4	-1.38938	46.5526	0.162482	6.3234	5.79242	-0.474446	0.652607
mmu-miR-297b-3p	mmu-mir-297a-3,mmu-mir-297a-4,mmu-mir-297b,mmu-mir-297c	-1.75099	143.445	0.00450176	7.64068	6.7547	-0.808172	0.145868
mmu-miR-297b-5p	mmu-mir-297b	-1.9498	5.23417	0.0426138	3.12772	1.6418	-0.963326	0.455533
mmu-miR-297c-3p	mmu-mir-297a-3,mmu-mir-297a-4,mmu-mir-297b,mmu-mir-297c	-1.75099	143.445	0.00450176	7.64068	6.7547	-0.808172	0.145868
mmu-miR-298-5p	mmu-mir-298	1.09891	3425.64	0.600816	12.4321	12.5788	0.136068	0.919012
mmu-miR-299a-3p	mmu-mir-299a	-1.3501	241.063	0.0502838	7.88475	7.42449	-0.433068	0.477151
mmu-miR-299a-5p	mmu-mir-299a	-1.19869	171.721	0.374348	6.8932	6.60048	-0.261457	0.812706
mmu-miR-299b-3p	mmu-mir-299a,mmu-mir-299b	-1.33604	242.244	0.0540267	7.8945	7.45193	-0.417959	0.499918
mmu-miR-299b-5p	mmu-mir-299a,mmu-mir-299b	-1.19619	171.489	0.379632	6.88982	6.60048	-0.258441	0.821039
mmu-miR-29a-3p	mmu-mir-29a	1.28322	46965.8	0.0198583	15.0413	15.4104	0.359765	0.322587
mmu-miR-29a-5p	mmu-mir-29a	1.27569	639.001	0.0650864	8.6078	8.97323	0.351275	0.523495
mmu-miR-29b-1-5p	mmu-mir-29b-1	1.71012	23.2638	0.0699092	3.26819	4.3652	0.774101	0.526555
mmu-miR-29b-2-5p	mmu-mir-29b-2	1.10165	147.597	0.578866	6.92819	7.07232	0.139666	0.897354
mmu-miR-29b-3p	mmu-mir-29b-1,mmu-mir-29b-2	1.24225	19583.6	0.0503966	13.8364	14.158	0.312953	0.477151
mmu-miR-29c-3p	mmu-mir-29c	1.26517	6883.32	0.020333	12.488	12.8351	0.339326	0.323118
mmu-miR-29c-5p	mmu-mir-29c	1.10041	447.012	0.605013	8.39363	8.5421	0.138044	0.919012
mmu-miR-300-3p	mmu-mir-300	1.10688	19899.2	0.497259	14.3843	14.5387	0.146498	0.857273
mmu-miR-300-5p	mmu-mir-300	-1.10177	258.967	0.476963	8.0014	7.85332	-0.139824	0.857273
mmu-miR-301a-3p	mmu-mir-301a	1.08977	13298.8	0.61361	13.6956	13.8284	0.124022	0.921726
mmu-miR-301a-5p	mmu-mir-301a	1.34373	7.19244	0.324071	2.86187	3.4429	0.426242	0.803762
mmu-miR-301b-3p	mmu-mir-301b	1.15764	606.569	0.357899	9.37142	9.59459	0.211185	0.805761
mmu-miR-3057-3p	mmu-mir-3057	1.35379	3.59752	0.373757	1.0711	2.01129	0.437009	0.812706
mmu-miR-3057-5p	mmu-mir-3057	1.11078	106.302	0.49267	7.11076	7.27102	0.151574	0.857273
mmu-miR-3058-3p	mmu-mir-3058	-1.4568	4.08623	0.269211	2.23252	1.02298	-0.542801	0.751573
mmu-miR-3059-3p	mmu-mir-3059	1.29469	9.04682	0.399454	3.17757	3.67312	0.37261	0.827062
mmu-miR-3059-5p	mmu-mir-3059	1.54923	1099.87	0.0055561	9.96576	10.6356	0.631547	0.156212
mmu-miR-3060-3p	mmu-mir-3060	1.00049	26.9534	0.998223	5.04477	5.06035	0.000706274	0.999364
mmu-miR-3061-3p	mmu-mir-3061	-1.35683	99.5857	0.100868	6.74167	6.27444	-0.440235	0.565629
mmu-miR-3061-5p	mmu-mir-3061	-1.32575	24.3915	0.240362	4.80702	4.34422	-0.406809	0.714382
mmu-miR-3064-3p	mmu-mir-3064	3.30891	10.5504	7.36068e-05	0.988204	3.6487	1.72636	0.0107613
mmu-miR-3064-5p	mmu-mir-3064	1.25473	7.80985	0.482638	2.82053	3.34929	0.327379	0.857273
mmu-miR-3066-5p	mmu-mir-3066	-1.46763	41.3757	0.0782241	5.43707	4.83074	-0.553486	0.555178
mmu-miR-3068-3p	mmu-mir-3068	-1.01883	923.043	0.860218	9.91438	9.88609	-0.0269121	0.979469
mmu-miR-3068-5p	mmu-mir-3068	-1.03126	478.432	0.853722	8.55923	8.50967	-0.0444118	0.979469
mmu-miR-3069-3p	mmu-mir-3069	1.33621	87.0266	0.102151	6.52549	6.98691	0.418145	0.565629
mmu-miR-3069-5p	mmu-mir-3069	1.52562	21.3319	0.0808318	4.18987	4.9126	0.609394	0.557435
mmu-miR-3070-2-3p	mmu-mir-3070-2	1.12191	7.67585	0.691875	3.18111	3.39156	0.165956	0.936594
mmu-miR-3072-3p	mmu-mir-3072	1.05272	282.392	0.657675	8.15614	8.22744	0.0741231	0.933812
mmu-miR-3074-1-3p	mmu-mir-3074-1	-1.14377	19.0479	0.577802	4.7155	4.47868	-0.193798	0.897354
mmu-miR-3074-5p	mmu-mir-3074-1,mmu-mir-3074-2	1.5247	24.8924	0.150601	4.75722	5.54923	0.608526	0.623498
mmu-miR-3076-3p	mmu-mir-3076	1.60029	13.9911	0.0622121	3.68504	4.47467	0.67833	0.523495
mmu-miR-3076-5p	mmu-mir-3076	1.8388	3.98894	0.0695633	1.25933	2.76078	0.878767	0.526555
mmu-miR-3077-3p	mmu-mir-3077	-1.08483	4.67395	0.811072	2.2304	1.99322	-0.117468	0.979469
mmu-miR-3078-3p	mmu-mir-3078	-1.51558	4.59959	0.215082	2.47971	1.35774	-0.599867	0.711179
mmu-miR-3078-5p	mmu-mir-3078	-1.17383	90.1916	0.255344	6.62248	6.39046	-0.231223	0.732479
mmu-miR-3081-3p	mmu-mir-3081	-1.55944	18.7645	0.0833823	4.29692	3.5392	-0.641027	0.558824
mmu-miR-3082-3p	mmu-mir-3082	1.1078	900.643	0.358238	9.50513	9.65738	0.147703	0.805761
mmu-miR-3083-3p	mmu-mir-3083	1.79899	8.8092	0.0686482	0.831102	2.51505	0.847188	0.526555
mmu-miR-3083-5p	mmu-mir-3083	2.50129	30.7228	0.00046318	3.10592	4.81491	1.32267	0.0423231
mmu-miR-3084-3p	mmu-mir-3084-1,mmu-mir-3084-2	1.72984	541.108	4.955e-05	8.55014	9.37615	0.790639	0.00905526
mmu-miR-3084-5p	mmu-mir-3084-1,mmu-mir-3084-2	1.35598	112.452	0.0619498	6.6118	7.08053	0.439341	0.523495
mmu-miR-3085-3p	mmu-mir-3085	-1.0142	41.0868	0.942768	5.10401	5.08803	-0.0203378	0.989636
mmu-miR-3086-3p	mmu-mir-3086	1.26299	6.31074	0.48624	2.25047	2.83834	0.336839	0.857273
mmu-miR-3086-5p	mmu-mir-3086	-1.05995	201	0.659372	7.45019	7.36336	-0.0840029	0.933812
mmu-miR-3087-3p	mmu-mir-3087	1.34919	26.9325	0.241087	4.65647	5.19085	0.432096	0.714382
mmu-miR-3087-5p	mmu-mir-3087	1.27741	4.84039	0.470347	1.94232	2.61204	0.353225	0.857273
mmu-miR-3088-3p	mmu-mir-3088	-1.37079	3.00545	0.35404	2.0432	1.08863	-0.455005	0.805761
mmu-miR-3093-3p	mmu-mir-3093	1.49187	44.1846	0.0489598	5.31292	5.95042	0.577123	0.477151
mmu-miR-3093-5p	mmu-mir-3093	1.40183	271.255	0.0322974	8.14016	8.65705	0.48731	0.380797
mmu-miR-3095-3p	mmu-mir-3095	-1.43658	6.69602	0.267263	2.73424	1.84611	-0.522642	0.751419
mmu-miR-3097-5p	mmu-mir-3097	1.05704	5.22701	0.870305	1.89765	2.03662	0.0800315	0.980754
mmu-miR-3099-3p	mmu-mir-3099	1.15953	3179.49	0.444449	12.0341	12.2677	0.21354	0.848635
mmu-miR-30a-3p	mmu-mir-30a	-1.00008	19462.2	0.999364	13.9205	13.9203	-0.000113719	0.999364
mmu-miR-30a-5p	mmu-mir-30a	1.16557	760079	0.192134	19.0763	19.3043	0.221038	0.693127
mmu-miR-30b-3p	mmu-mir-30b	-1.06654	141.328	0.672832	6.87439	6.77556	-0.0929392	0.933812
mmu-miR-30b-5p	mmu-mir-30b	1.11546	25440	0.255516	14.2724	14.4333	0.157636	0.732479
mmu-miR-30c-1-3p	mmu-mir-30c-1	-1.10245	206.165	0.495721	7.77931	7.62585	-0.140717	0.857273
mmu-miR-30c-2-3p	mmu-mir-30c-2	-1.12975	1327.84	0.392839	10.1772	9.99214	-0.176003	0.827062
mmu-miR-30c-5p	mmu-mir-30c-1,mmu-mir-30c-2	1.03293	162856	0.834122	16.9515	17.001	0.0467444	0.979469
mmu-miR-30d-3p	mmu-mir-30d	1.03209	749.867	0.789389	9.4392	9.48703	0.0455671	0.979469
mmu-miR-30d-5p	mmu-mir-30d	1.10727	116310	0.404475	16.5617	16.7138	0.147001	0.827062
mmu-miR-30e-3p	mmu-mir-30e	1.00299	14064	0.975944	13.6013	13.6056	0.00430711	0.993615
mmu-miR-30e-5p	mmu-mir-30e	-1.01867	65375.7	0.879366	15.8333	15.8057	-0.0266824	0.982884
mmu-miR-30f	mmu-mir-30f	1.33681	11.8026	0.306935	3.07107	3.62836	0.418798	0.794387
mmu-miR-31-3p	mmu-mir-31	1.12097	98.3496	0.506835	6.15529	6.3279	0.164754	0.863628
mmu-miR-31-5p	mmu-mir-31	-1.01069	983.683	0.928501	9.64925	9.63309	-0.0153376	0.988044
mmu-miR-3102-3p	mmu-mir-3102	1.07672	918.373	0.497425	9.95878	10.0669	0.106642	0.857273
mmu-miR-3102-3p.2-3p	mmu-mir-3102	1.08828	94.4065	0.631978	6.59171	6.73121	0.122045	0.925803
mmu-miR-3102-5p.2-5p	mmu-mir-3102	1.02994	35.6441	0.889079	5.54457	5.59694	0.0425629	0.982884
mmu-miR-3103-3p	mmu-mir-3103	1.12011	9.0416	0.712008	2.59093	2.86191	0.163634	0.948048
mmu-miR-3104-3p	mmu-mir-3104	1.32992	5.4576	0.400648	2.16824	2.85962	0.411336	0.827062
mmu-miR-3105-3p	mmu-mir-3105	-1.26655	3.65261	0.487526	1.93683	1.23061	-0.340902	0.857273
mmu-miR-32-3p	mmu-mir-32	1.00288	14.6549	0.991224	3.79493	3.82602	0.00415502	0.99805
mmu-miR-32-5p	mmu-mir-32	1.03993	216.526	0.785033	7.72859	7.79241	0.056493	0.979469
mmu-miR-320-3p	mmu-mir-320	1.22416	3074.81	0.0651683	11.5066	11.8065	0.291798	0.523495
mmu-miR-322-3p	mmu-mir-322	-1.98724	156.687	3.57286e-07	7.64052	6.60125	-0.990765	0.000130588
mmu-miR-322-5p	mmu-mir-322	-1.50897	392.225	0.0183277	8.5013	7.85667	-0.593562	0.322587
mmu-miR-323-3p	mmu-mir-323	-1.47094	1645.24	0.00204312	10.9338	10.3575	-0.556736	0.10668
mmu-miR-323-5p	mmu-mir-323	-1.05879	109.994	0.780763	7.22399	7.1368	-0.082417	0.979469
mmu-miR-324-3p	mmu-mir-324	1.23664	402.331	0.239821	8.51695	8.85049	0.306425	0.714382
mmu-miR-324-5p	mmu-mir-324	1.20723	4342.3	0.0945732	11.7402	12.0199	0.271698	0.565629
mmu-miR-325-3p	mmu-mir-325	-1.04974	206.269	0.665837	7.88548	7.81822	-0.0700274	0.933812
mmu-miR-325-5p	mmu-mir-325	1.09788	388.708	0.340983	8.68335	8.81895	0.134721	0.805761
mmu-miR-326-3p	mmu-mir-326	1.02492	2206.7	0.800787	11.2892	11.3254	0.0355117	0.979469
mmu-miR-328-3p	mmu-mir-328	1.12571	17932.4	0.27739	14.0637	14.2391	0.170837	0.756614
mmu-miR-329-3p	mmu-mir-329	-1.19868	585.266	0.0929866	9.21146	8.94416	-0.261448	0.565629
mmu-miR-329-5p	mmu-mir-329	-1.18483	873.784	0.396642	9.66207	9.39066	-0.244678	0.827062
mmu-miR-33-3p	mmu-mir-33	-1.11182	132.6	0.523515	6.94628	6.79161	-0.152922	0.870377
mmu-miR-33-5p	mmu-mir-33	1.15461	368.125	0.529698	8.49106	8.73059	0.207409	0.870377
mmu-miR-330-3p	mmu-mir-330	1.0617	2551.71	0.686103	11.4124	11.5033	0.0863793	0.933969
mmu-miR-330-5p	mmu-mir-330	-1.08253	3453.5	0.487607	12.0674	11.9499	-0.114403	0.857273
mmu-miR-331-3p	mmu-mir-331	-1.17498	3406.93	0.103207	12.0223	11.784	-0.232633	0.565629
mmu-miR-331-5p	mmu-mir-331	1.34022	53.4147	0.120237	5.60814	6.07487	0.422474	0.585033
mmu-miR-335-3p	mmu-mir-335	-1.13947	4871.21	0.441714	12.2122	12.0102	-0.188367	0.848635
mmu-miR-335-5p	mmu-mir-335	1.05059	3593.36	0.821057	11.5505	11.6311	0.0712009	0.979469
mmu-miR-337-3p	mmu-mir-337	-1.35593	828.193	0.0197675	9.96778	9.51175	-0.439283	0.322587
mmu-miR-337-5p	mmu-mir-337	-1.12065	3799.92	0.350941	11.3361	11.1663	-0.164342	0.805761
mmu-miR-338-3p	mmu-mir-338	1.24363	29798.5	0.0824895	14.8362	15.1621	0.314554	0.558824
mmu-miR-338-5p	mmu-mir-338	-1.00731	2108.97	0.945812	11.1369	11.1264	-0.0105075	0.989636
mmu-miR-339-3p	mmu-mir-339	1.34738	112.014	0.0509136	6.7332	7.19099	0.430162	0.477151
mmu-miR-339-5p	mmu-mir-339	1.29493	231.944	0.194257	7.76342	8.17793	0.372871	0.693127
mmu-miR-340-3p	mmu-mir-340	-1.07195	266.579	0.702114	8.04235	7.93125	-0.100241	0.944129
mmu-miR-340-5p	mmu-mir-340	1.07661	59534.7	0.499794	15.8301	15.9395	0.1065	0.857273
mmu-miR-341-3p	mmu-mir-341	1.11028	22906.7	0.619542	14.7334	14.902	0.150922	0.92233
mmu-miR-341-5p	mmu-mir-341	-1.00924	68.0657	0.958166	6.28378	6.27696	-0.0132699	0.99138
mmu-miR-342-3p	mmu-mir-342	-1.06135	31160.5	0.711021	14.8462	14.7548	-0.0859049	0.948048
mmu-miR-342-5p	mmu-mir-342	1.07724	214.419	0.579414	7.86291	7.97339	0.107339	0.897354
mmu-miR-344-3p	mmu-mir-344-1,mmu-mir-344-2	-1.05266	19187.3	0.603886	14.2178	14.1422	-0.0740337	0.919012
mmu-miR-344b-3p	mmu-mir-344b	1.08609	1857.95	0.407488	11.0486	11.1712	0.119142	0.827062
mmu-miR-344c-3p	mmu-mir-344c	1.01821	77.5914	0.91233	6.00636	6.04323	0.0260375	0.988044
mmu-miR-344d-3-5p	mmu-mir-344d-3	1.02936	48.4199	0.898979	5.4663	5.50768	0.0417531	0.985238
mmu-miR-344d-3p	mmu-mir-344d-1,mmu-mir-344d-2,mmu-mir-344d-3	1.1654	5709.95	0.232547	12.2539	12.4832	0.22083	0.714382
mmu-miR-344e-3p	mmu-mir-344e	1.0826	7.83734	0.793197	3.54551	3.69543	0.114496	0.979469
mmu-miR-344f-3p	mmu-mir-344f	-1.55669	47.0414	0.0311504	6.19907	5.50215	-0.638481	0.373295
mmu-miR-344g-3p	mmu-mir-344g	-1.32058	8.21778	0.372629	3.45974	2.8492	-0.401176	0.812706
mmu-miR-345-3p	mmu-mir-345	-1.03078	664.956	0.873421	9.38584	9.33711	-0.0437432	0.980754
mmu-miR-345-5p	mmu-mir-345	1.0281	885.032	0.791454	9.72758	9.76895	0.0399837	0.979469
mmu-miR-346-5p	mmu-mir-346	1.1155	1517.34	0.276744	10.6152	10.7766	0.157687	0.756614
mmu-miR-3470a	mmu-mir-3470a	1.08218	33.1792	0.764089	5.2059	5.35597	0.11394	0.979264
mmu-miR-3470b	mmu-mir-3470b	1.1863	99.8813	0.403606	6.58497	6.86316	0.24647	0.827062
mmu-miR-3473d	mmu-mir-3473d	2.05946	6.2805	0.0242435	1.6809	3.23003	1.04226	0.328136
mmu-miR-3475-3p	mmu-mir-3475	-1.10647	142.438	0.543128	7.61083	7.46315	-0.145968	0.882281
mmu-miR-34a-3p	mmu-mir-34a	-1.07908	20.5888	0.797056	4.80173	4.67139	-0.109803	0.979469
mmu-miR-34a-5p	mmu-mir-34a	1.02321	3695.93	0.893787	12.1037	12.1393	0.0331084	0.982884
mmu-miR-34b-3p	mmu-mir-34b	-1.01936	711.254	0.902839	9.50452	9.4751	-0.0276641	0.985902
mmu-miR-34b-5p	mmu-mir-34b	1.05795	621.047	0.751175	9.18885	9.27513	0.0812776	0.967706
mmu-miR-34c-3p	mmu-mir-34c	-1.00267	424.454	0.984675	8.77443	8.77003	-0.00384936	0.993992
mmu-miR-34c-5p	mmu-mir-34c	1.00835	9184.62	0.959047	13.2682	13.2809	0.0119961	0.99138
mmu-miR-350-3p	mmu-mir-350	1.06823	695.213	0.517183	9.15729	9.25388	0.0952218	0.866805
mmu-miR-350-5p	mmu-mir-350	-1.04248	336.115	0.751925	8.57392	8.51009	-0.0600146	0.967706
mmu-miR-351-5p	mmu-mir-351	-1.24679	1250.08	0.230391	10.3508	10.0044	-0.31822	0.714382
mmu-miR-3535	mmu-mir-3535	1.00157	1266.18	0.993799	9.94939	9.95135	0.0022618	0.999267
mmu-miR-3547-3p	mmu-mir-3547	1.16873	105.48	0.555234	7.46164	7.72817	0.224941	0.891158
mmu-miR-3552	mmu-mir-3552	-1.0459	93.9479	0.842517	7.3621	7.29546	-0.0647436	0.979469
mmu-miR-3572-3p	mmu-mir-3572	1.39636	38.0729	0.103686	5.27199	5.80915	0.48167	0.565629
mmu-miR-361-3p	mmu-mir-361	-1.00786	763.282	0.953147	9.37733	9.36488	-0.0113022	0.99111
mmu-miR-361-5p	mmu-mir-361	1.07337	4242.66	0.527574	11.9017	12.0066	0.102142	0.870377
mmu-miR-362-3p	mmu-mir-362	-1.04653	166.424	0.814671	7.44851	7.37781	-0.065618	0.979469
mmu-miR-362-5p	mmu-mir-362	-1.03849	37.2534	0.863865	5.16414	5.09245	-0.0544809	0.980567
mmu-miR-363-3p	mmu-mir-363	-1.3314	10.8695	0.349625	3.7144	3.13402	-0.412947	0.805761
mmu-miR-365-3p	mmu-mir-365-1,mmu-mir-365-2	-1.01789	1105.54	0.926965	9.66455	9.63559	-0.025584	0.988044
mmu-miR-369-3p	mmu-mir-369	-1.07504	4667.46	0.421166	12.2673	12.1612	-0.104394	0.834738
mmu-miR-369-5p	mmu-mir-369	1.02554	1691.87	0.767805	10.7724	10.8099	0.0363796	0.979469
mmu-miR-370-3p	mmu-mir-370	1.2146	749.621	0.112545	9.60574	9.89604	0.280487	0.579548
mmu-miR-370-5p	mmu-mir-370	-1.08614	595.576	0.532228	9.18052	9.05782	-0.119204	0.870377
mmu-miR-374b-5p	mmu-mir-374b	-1.04859	238.41	0.734865	7.70742	7.63184	-0.0684464	0.966388
mmu-miR-374c-3p	mmu-mir-374b,mmu-mir-374c	1.15687	124.306	0.329787	6.82839	7.05321	0.210225	0.805761
mmu-miR-374c-5p	mmu-mir-374b,mmu-mir-374c	-1.04662	238.678	0.743531	7.70742	7.63477	-0.0657434	0.967706
mmu-miR-375-3p	mmu-mir-375	-1.26944	2524.32	0.164973	11.6062	11.2372	-0.344189	0.658991
mmu-miR-376a-3p	mmu-mir-376a	-1.12721	1368.86	0.288603	10.5053	10.327	-0.172758	0.769958
mmu-miR-376a-5p	mmu-mir-376a	-1.10886	575.637	0.41332	9.28289	9.12722	-0.149084	0.827062
mmu-miR-376b-3p	mmu-mir-376b	1.04746	2193.6	0.799691	11.202	11.2748	0.0668913	0.979469
mmu-miR-376b-5p	mmu-mir-376b	-1.01742	1666.31	0.891865	10.7078	10.6824	-0.024919	0.982884
mmu-miR-376c-3p	mmu-mir-376c	-1.1054	482.211	0.409536	8.69588	8.5451	-0.144573	0.827062
mmu-miR-376c-5p	mmu-mir-376c	-1.05519	69.8343	0.748203	6.16812	6.08872	-0.077501	0.967706
mmu-miR-377-3p	mmu-mir-377	-1.10663	171.838	0.64407	6.93008	6.76014	-0.14617	0.933632
mmu-miR-377-5p	mmu-mir-377	-1.20311	597.912	0.10468	9.10855	8.83403	-0.266773	0.566825
mmu-miR-378a-3p	mmu-mir-378a	-1.20706	20194.9	0.086045	14.1255	13.8464	-0.271498	0.561598
mmu-miR-378a-5p	mmu-mir-378a	-1.14018	175.592	0.296916	7.2908	7.0858	-0.189263	0.776009
mmu-miR-378b	mmu-mir-378b	-1.11201	1879.43	0.308626	10.6629	10.5058	-0.153164	0.794387
mmu-miR-378c	mmu-mir-378c	-1.12873	2584.95	0.325221	11.1285	10.9476	-0.174705	0.803762
mmu-miR-378d	mmu-mir-378d	-1.06989	557.592	0.609741	8.87977	8.77808	-0.0974594	0.919012
mmu-miR-379-3p	mmu-mir-379	1.04447	976.256	0.674471	9.75548	9.82139	0.0627767	0.933812
mmu-miR-379-5p	mmu-mir-379	-1.17267	10405.3	0.0782675	13.3688	13.135	-0.229799	0.555178
mmu-miR-380-3p	mmu-mir-380	1.09603	3232.65	0.416555	11.9765	12.1129	0.132293	0.829704
mmu-miR-380-5p	mmu-mir-380	-1.43551	341.33	0.00588508	9.05863	8.516	-0.521565	0.159333
mmu-miR-381-3p	mmu-mir-381	-1.10949	33998.1	0.438214	15.1385	14.9823	-0.14989	0.848635
mmu-miR-381-5p	mmu-mir-381	-1.2157	57.4406	0.277331	5.83819	5.517	-0.281782	0.756614
mmu-miR-382-3p	mmu-mir-382	-1.18086	2454.56	0.219872	11.5915	11.3417	-0.239838	0.711179
mmu-miR-382-5p	mmu-mir-382	-1.21999	6834.19	0.00743796	13.142	12.8517	-0.286875	0.181238
mmu-miR-383-3p	mmu-mir-383	1.37765	32.376	0.203543	4.85889	5.40975	0.462212	0.703609
mmu-miR-383-5p	mmu-mir-383	1.11811	3206.65	0.515935	11.8124	11.9851	0.161067	0.866805
mmu-miR-384-3p	mmu-mir-384	1.22764	8718.93	0.046439	13.2297	13.5327	0.295888	0.465026
mmu-miR-384-5p	mmu-mir-384	1.23275	5216.41	0.018138	12.4665	12.7734	0.301879	0.322587
mmu-miR-3962	mmu-mir-3962	-1.07732	7.38097	0.808378	2.80096	2.62474	-0.107453	0.979469
mmu-miR-3964	mmu-mir-3964	2.47579	6.78163	0.00520754	1.38992	3.48129	1.30789	0.156212
mmu-miR-3966	mmu-mir-3966	-1.16925	12.9699	0.587631	3.39301	3.08828	-0.225585	0.906242
mmu-miR-3968	mmu-mir-3968	1.20499	70.3563	0.463387	5.87715	6.20899	0.269021	0.857273
mmu-miR-3969	mmu-mir-3969	1.49389	20.8273	0.158565	3.83245	4.60715	0.579072	0.643951
mmu-miR-3970	mmu-mir-3970	-1.04169	48.9549	0.851117	5.41864	5.3495	-0.058926	0.979469
mmu-miR-409-3p	mmu-mir-409	-1.38504	11031.3	0.000249661	13.5789	13.1007	-0.46993	0.030417
mmu-miR-409-5p	mmu-mir-409	-1.79973	267.302	0.00457876	7.91753	6.95987	-0.847782	0.145868
mmu-miR-410-3p	mmu-mir-410	1.08889	131554	0.571647	17.1493	17.2787	0.122865	0.897354
mmu-miR-410-5p	mmu-mir-410	-1.01541	43.4086	0.950728	5.48921	5.47705	-0.0220692	0.99111
mmu-miR-411-3p	mmu-mir-411	-1.00874	2021.12	0.923742	10.8338	10.8215	-0.0125595	0.988044
mmu-miR-411-5p	mmu-mir-411	1.00047	98134.9	0.997124	16.5727	16.5734	0.000684699	0.999364
mmu-miR-412-3p	mmu-mir-412	1.08169	63.8729	0.631837	6.07919	6.19413	0.113285	0.925803
mmu-miR-412-5p	mmu-mir-412	-2.64686	270.402	3.07197e-19	8.55789	7.11506	-1.40428	2.24561e-16
mmu-miR-421-3p	mmu-mir-421	1.08037	3374.83	0.484639	11.7954	11.91	0.111525	0.857273
mmu-miR-421-5p	mmu-mir-421	-1.05727	13.7912	0.845709	3.78965	3.6751	-0.0803378	0.979469
mmu-miR-423-3p	mmu-mir-423	1.14276	588.262	0.354073	9.24223	9.44489	0.19252	0.805761
mmu-miR-423-5p	mmu-mir-423	1.17274	695.482	0.185713	9.16259	9.40066	0.229884	0.68912
mmu-miR-425-3p	mmu-mir-425	1.05265	155.821	0.69471	7.11952	7.20194	0.0740224	0.938694
mmu-miR-425-5p	mmu-mir-425	1.01547	1836.04	0.895225	10.8025	10.826	0.0221525	0.982884
mmu-miR-429-3p	mmu-mir-429	1.4391	109.756	0.176162	6.07914	6.73116	0.525164	0.688633
mmu-miR-431-3p	mmu-mir-431	1.0728	3027.12	0.622716	11.9173	12.0237	0.101385	0.923176
mmu-miR-431-5p	mmu-mir-431	-1.22031	973.618	0.292758	9.82932	9.5163	-0.287249	0.772585
mmu-miR-433-3p	mmu-mir-433	1.21407	13982.7	0.195153	14.0108	14.3055	0.279847	0.693127
mmu-miR-433-5p	mmu-mir-433	-1.12176	438.217	0.20528	9.17223	9.00357	-0.165759	0.704505
mmu-miR-434-3p	mmu-mir-434	1.06708	99294.7	0.517533	16.6238	16.7196	0.0936689	0.866805
mmu-miR-434-5p	mmu-mir-434	1.06001	12182.6	0.665552	13.6852	13.7728	0.0840821	0.933812
mmu-miR-448-3p	mmu-mir-448	-1.39408	1336.03	0.126934	10.4758	9.93351	-0.479309	0.593606
mmu-miR-448-5p	mmu-mir-448	-1.05146	96.7188	0.823424	7.26144	7.18386	-0.0723934	0.979469
mmu-miR-449a-5p	mmu-mir-449a	1.18366	141.883	0.185022	6.98165	7.23994	0.243256	0.68912
mmu-miR-450a-5p	mmu-mir-450a-1,mmu-mir-450a-2	-1.37779	217.903	0.113372	7.80333	7.28679	-0.46236	0.579548
mmu-miR-450b-5p	mmu-mir-450b	-1.39012	54.6909	0.0964764	5.97542	5.42894	-0.47521	0.565629
mmu-miR-451a	mmu-mir-451a	-1.15148	3099.8	0.346479	11.5647	11.3498	-0.203492	0.805761
mmu-miR-455-3p	mmu-mir-455	-1.02718	330.849	0.835393	8.53786	8.49467	-0.0386906	0.979469
mmu-miR-455-5p	mmu-mir-455	-1.12526	98.4445	0.482564	6.79679	6.6116	-0.17026	0.857273
mmu-miR-466a-3p	mmu-mir-466a,mmu-mir-466b-1,mmu-mir-466b-2,mmu-mir-466b-4,mmu-mir-466b-5,mmu-mir-466b-6,mmu-mir-466b-7,mmu-mir-466b-8,mmu-mir-466c-1,mmu-mir-466c-2,mmu-mir-466c-3,mmu-mir-466e,mmu-mir-466p	-1.37403	740.757	0.102318	10.1663	9.66506	-0.458415	0.565629
mmu-miR-466a-5p	mmu-mir-466a	-1.45008	7.74708	0.238167	3.78034	3.08861	-0.53613	0.714382
mmu-miR-466b-3p	mmu-mir-466a,mmu-mir-466b-1,mmu-mir-466b-2,mmu-mir-466b-3,mmu-mir-466b-4,mmu-mir-466b-5,mmu-mir-466b-6,mmu-mir-466b-7,mmu-mir-466b-8,mmu-mir-466c-1,mmu-mir-466c-2,mmu-mir-466c-3,mmu-mir-466e,mmu-mir-466p	-1.37241	773.752	0.100898	10.2247	9.72604	-0.456706	0.565629
mmu-miR-466b-5p	mmu-mir-466b-1,mmu-mir-466b-2,mmu-mir-466b-3,mmu-mir-466b-4,mmu-mir-466b-5,mmu-mir-466b-6,mmu-mir-466b-7,mmu-mir-466b-8,mmu-mir-466e,mmu-mir-466o	-2.2221	82.4291	0.00374239	7.5023	6.08991	-1.15193	0.145868
mmu-miR-466c-3p	mmu-mir-466a,mmu-mir-466b-1,mmu-mir-466b-2,mmu-mir-466b-3,mmu-mir-466b-4,mmu-mir-466b-5,mmu-mir-466b-6,mmu-mir-466b-7,mmu-mir-466b-8,mmu-mir-466c-1,mmu-mir-466c-2,mmu-mir-466c-3,mmu-mir-466e,mmu-mir-466p	-1.37241	773.752	0.100898	10.2247	9.72604	-0.456706	0.565629
mmu-miR-466c-5p	mmu-mir-466c-1,mmu-mir-466c-2,mmu-mir-466c-3	-1.29606	49.4301	0.265197	6.17149	5.75206	-0.374133	0.748492
mmu-miR-466d-3p	mmu-mir-466d	-1.20452	35.3459	0.461331	5.61632	5.29778	-0.268455	0.857273
mmu-miR-466d-5p	mmu-mir-466d,mmu-mir-466n	-1.43122	40.7211	0.109903	5.90759	5.31418	-0.517245	0.575208
mmu-miR-466e-3p	mmu-mir-466a,mmu-mir-466b-1,mmu-mir-466b-2,mmu-mir-466b-4,mmu-mir-466b-5,mmu-mir-466b-6,mmu-mir-466b-7,mmu-mir-466b-8,mmu-mir-466c-1,mmu-mir-466c-2,mmu-mir-466c-3,mmu-mir-466e,mmu-mir-466p	-1.37403	740.757	0.102318	10.1663	9.66506	-0.458415	0.565629
mmu-miR-466f-3p	mmu-mir-466f-1,mmu-mir-466f-2,mmu-mir-466f-3	1.08359	17.1115	0.784918	4.44091	4.59384	0.115815	0.979469
mmu-miR-466g	mmu-mir-466g	-1.55985	6.58512	0.171387	3.51438	2.5204	-0.641409	0.673568
mmu-miR-466h-3p	mmu-mir-466d,mmu-mir-466h	-1.5794	12.5949	0.127995	3.99501	3.10875	-0.659378	0.593606
mmu-miR-466i-5p	mmu-mir-466i,mmu-mir-466k,mmu-mir-466q	1.09145	174.674	0.780581	7.00909	7.19646	0.126253	0.979469
mmu-miR-466n-5p	mmu-mir-466d,mmu-mir-466n	-1.43122	40.7211	0.109903	5.90759	5.31418	-0.517245	0.575208
mmu-miR-466o-5p	mmu-mir-466b-1,mmu-mir-466b-2,mmu-mir-466b-3,mmu-mir-466b-4,mmu-mir-466b-5,mmu-mir-466b-6,mmu-mir-466b-7,mmu-mir-466b-8,mmu-mir-466e,mmu-mir-466o	-2.2221	82.4291	0.00374239	7.5023	6.08991	-1.15193	0.145868
mmu-miR-466p-3p	mmu-mir-466a,mmu-mir-466b-1,mmu-mir-466b-2,mmu-mir-466b-3,mmu-mir-466b-4,mmu-mir-466b-5,mmu-mir-466b-6,mmu-mir-466b-7,mmu-mir-466b-8,mmu-mir-466c-1,mmu-mir-466c-2,mmu-mir-466c-3,mmu-mir-466e,mmu-mir-466p	-1.37241	773.752	0.100898	10.2247	9.72604	-0.456706	0.565629
mmu-miR-466p-5p	mmu-mir-466a,mmu-mir-466p	-1.55622	17.8817	0.118467	5.09288	4.33391	-0.638049	0.584986
mmu-miR-466q	mmu-mir-466q	1.1565	14.4238	0.573974	3.62894	3.88864	0.20976	0.897354
mmu-miR-467a-3p	mmu-mir-467a-1,mmu-mir-467a-10,mmu-mir-467a-2,mmu-mir-467a-3,mmu-mir-467a-4,mmu-mir-467a-5,mmu-mir-467a-6,mmu-mir-467a-7,mmu-mir-467a-8,mmu-mir-467a-9,mmu-mir-467d	-1.24036	1075.3	0.199745	10.4569	10.1255	-0.310765	0.695434
mmu-miR-467a-5p	mmu-mir-467a-1,mmu-mir-467a-10,mmu-mir-467a-2,mmu-mir-467a-3,mmu-mir-467a-4,mmu-mir-467a-5,mmu-mir-467a-6,mmu-mir-467a-7,mmu-mir-467a-8,mmu-mir-467a-9,mmu-mir-467b	-1.29785	2312.67	0.0233086	11.6775	11.2908	-0.376121	0.328136
mmu-miR-467b-5p	mmu-mir-467a-1,mmu-mir-467a-10,mmu-mir-467a-2,mmu-mir-467a-3,mmu-mir-467a-4,mmu-mir-467a-5,mmu-mir-467a-6,mmu-mir-467a-7,mmu-mir-467a-8,mmu-mir-467a-9,mmu-mir-467b	-1.29785	2312.67	0.0233086	11.6775	11.2908	-0.376121	0.328136
mmu-miR-467c-5p	mmu-mir-467c	-1.4599	40.3944	0.0842174	5.60155	4.96454	-0.545872	0.558824
mmu-miR-467d-3p	mmu-mir-467a-1,mmu-mir-467a-10,mmu-mir-467a-2,mmu-mir-467a-3,mmu-mir-467a-4,mmu-mir-467a-5,mmu-mir-467a-6,mmu-mir-467a-7,mmu-mir-467a-8,mmu-mir-467a-9,mmu-mir-467d	-1.24036	1075.3	0.199745	10.4569	10.1255	-0.310765	0.695434
mmu-miR-467d-5p	mmu-mir-467d	-1.74629	42.4077	0.00632587	6.07983	5.20451	-0.804295	0.160774
mmu-miR-467e-5p	mmu-mir-467e	-1.35813	114.914	0.067581	7.24115	6.76751	-0.441624	0.526555
mmu-miR-483-3p	mmu-mir-483	-1.31834	23.1643	0.361897	4.61385	4.0427	-0.398719	0.809364
mmu-miR-484	mmu-mir-484	-1.02475	3301.14	0.848229	11.614	11.5774	-0.0352748	0.979469
mmu-miR-485-3p	mmu-mir-485	1.07671	2171.18	0.581726	11.0532	11.1646	0.106636	0.899031
mmu-miR-485-5p	mmu-mir-485	-1.12539	764.328	0.404082	9.91682	9.73828	-0.17042	0.827062
mmu-miR-486a-3p	mmu-mir-486a	-1.18157	117.047	0.373231	7.27166	7.01429	-0.24071	0.812706
mmu-miR-486a-5p	mmu-mir-486a,mmu-mir-486b	-1.04338	743377	0.750319	19.6356	19.5718	-0.0612622	0.967706
mmu-miR-486b-3p	mmu-mir-486a,mmu-mir-486b	-1.19128	136.455	0.372557	7.50689	7.2343	-0.252516	0.812706
mmu-miR-486b-5p	mmu-mir-486a,mmu-mir-486b	-1.04338	743377	0.750319	19.6356	19.5718	-0.0612622	0.967706
mmu-miR-487b-3p	mmu-mir-487b	-1.03642	1868.06	0.764925	11.0246	10.9718	-0.0516032	0.979264
mmu-miR-487b-5p	mmu-mir-487b	1.12859	9.40361	0.677179	3.28777	3.53393	0.174525	0.933812
mmu-miR-488-3p	mmu-mir-488	1.16588	6960.69	0.229421	12.3176	12.5474	0.221417	0.714382
mmu-miR-488-5p	mmu-mir-488	1.33773	459.489	0.120999	8.3919	8.8489	0.41979	0.585033
mmu-miR-489-3p	mmu-mir-489	1.05421	65.7717	0.74659	6.86203	6.94846	0.076163	0.967706
mmu-miR-490-3p	mmu-mir-490	1.23347	1638.76	0.101004	10.9823	11.2963	0.302723	0.565629
mmu-miR-490-5p	mmu-mir-490	1.22596	260.668	0.355112	8.38013	8.71214	0.293907	0.805761
mmu-miR-491-3p	mmu-mir-491	1.27767	23.0634	0.33442	3.91458	4.32241	0.353519	0.805761
mmu-miR-491-5p	mmu-mir-491	1.15542	49.015	0.495334	5.13984	5.37018	0.208419	0.857273
mmu-miR-493-3p	mmu-mir-493	1.05053	18.0222	0.858572	4.14101	4.26144	0.0711204	0.979469
mmu-miR-493-5p	mmu-mir-493	-1.19312	220.621	0.110163	7.54683	7.28721	-0.254739	0.575208
mmu-miR-494-3p	mmu-mir-494	-1.44983	16.7776	0.229055	3.70552	2.86343	-0.535885	0.714382
mmu-miR-495-3p	mmu-mir-495	-1.02552	1650.54	0.833532	10.9386	10.9011	-0.03635	0.979469
mmu-miR-495-5p	mmu-mir-495	-1.01501	9.52595	0.963165	2.92452	2.88733	-0.0215008	0.993051
mmu-miR-496a-3p	mmu-mir-496a	-1.10461	2095.77	0.465311	10.9975	10.8476	-0.143532	0.857273
mmu-miR-496a-5p	mmu-mir-496a	-1.33447	3.93974	0.394515	2.38594	1.73591	-0.416272	0.827062
mmu-miR-497a-5p	mmu-mir-497a	1.0857	427.702	0.4718	8.09774	8.21909	0.118628	0.857273
mmu-miR-499-5p	mmu-mir-499	1.07033	91.759	0.721867	6.74075	6.85674	0.0980493	0.957686
mmu-miR-500-3p	mmu-mir-500	1.09572	226.982	0.497483	7.81197	7.95023	0.131873	0.857273
mmu-miR-500-5p	mmu-mir-500	1.51958	3.9027	0.214542	1.24165	2.3512	0.603671	0.711179
mmu-miR-501-3p	mmu-mir-501	1.00338	612.421	0.985293	9.33699	9.34127	0.00487422	0.993992
mmu-miR-501-5p	mmu-mir-501	1.54327	43.6177	0.04487	5.02936	5.76252	0.625995	0.455555
mmu-miR-503-3p	mmu-mir-503	-1.21882	14.1418	0.472092	4.08294	3.70336	-0.285485	0.857273
mmu-miR-503-5p	mmu-mir-503	-1.07222	5.97328	0.833174	1.59273	1.44212	-0.100599	0.979469
mmu-miR-504-3p	mmu-mir-504	2.12394	3.66295	0.0256121	0.307026	2.46096	1.08674	0.328136
mmu-miR-504-5p	mmu-mir-504	-1.29278	57.6313	0.276549	5.63702	5.20761	-0.370473	0.756614
mmu-miR-505-3p	mmu-mir-505	-1.00813	38.4504	0.973089	5.19736	5.16633	-0.0116878	0.993166
mmu-miR-505-5p	mmu-mir-505	-1.14667	15.3259	0.57878	4.34809	4.13324	-0.19745	0.897354
mmu-miR-5099	mmu-mir-5099	1.22866	577.304	0.23297	8.84228	9.16212	0.297088	0.714382
mmu-miR-5100	mmu-mir-5100	2.83328	22.4393	0.000614729	3.22802	5.27566	1.50247	0.046869
mmu-miR-511-3p	mmu-mir-511	-1.20851	12.227	0.491179	3.57503	3.18329	-0.273232	0.857273
mmu-miR-5113	mmu-mir-5113	1.00067	6.14058	0.998358	2.6476	2.59512	0.000965307	0.999364
mmu-miR-5121	mmu-mir-5121	1.35925	10.4458	0.306678	3.55542	4.14964	0.442816	0.794387
mmu-miR-5122	mmu-mir-5122	1.77953	17.439	0.0582171	3.75321	4.89353	0.831498	0.523495
mmu-miR-5126	mmu-mir-5126	1.06858	10.8003	0.835655	3.19494	3.32811	0.095697	0.979469
mmu-miR-5129-3p	mmu-mir-5129	1.17322	84.6175	0.317996	5.63538	5.86777	0.230475	0.797813
mmu-miR-532-3p	mmu-mir-532	1.20139	339.998	0.148957	8.3758	8.65003	0.264707	0.622216
mmu-miR-532-5p	mmu-mir-532	1.09776	7313.43	0.437481	12.9087	13.0479	0.134562	0.848635
mmu-miR-539-3p	mmu-mir-539	-1.04783	25.6218	0.859046	4.88878	4.79908	-0.0674049	0.979469
mmu-miR-539-5p	mmu-mir-539	-1.11472	72.8968	0.65111	6.24326	6.05191	-0.156679	0.933632
mmu-miR-540-3p	mmu-mir-540	-1.11997	716.83	0.358151	9.68394	9.51497	-0.16346	0.805761
mmu-miR-540-5p	mmu-mir-540	1.0623	96.1729	0.786543	6.61724	6.71558	0.0871953	0.979469
mmu-miR-541-3p	mmu-mir-541	-1.3263	14.0455	0.285301	4.08917	3.56766	-0.40741	0.766747
mmu-miR-541-5p	mmu-mir-541	-1.21539	38373.6	0.143941	15.4192	15.1261	-0.281419	0.618948
mmu-miR-542-3p	mmu-mir-542	-2.09544	206.034	3.47485e-06	8.02092	6.88113	-1.06725	0.000846705
mmu-miR-542-5p	mmu-mir-542	-2.31469	10.8572	0.00539414	4.31663	2.66173	-1.21082	0.156212
mmu-miR-543-3p	mmu-mir-543	-1.09878	791.429	0.286608	9.82346	9.68617	-0.135897	0.767438
mmu-miR-543-5p	mmu-mir-543	-1.0305	68.8337	0.89489	5.83933	5.78689	-0.0433375	0.982884
mmu-miR-544-3p	mmu-mir-544	-1.77092	27.225	0.0113063	5.14815	4.21137	-0.824495	0.244717
mmu-miR-544-5p	mmu-mir-544	1.03182	141.317	0.849794	7.1766	7.22849	0.0451922	0.979469
mmu-miR-547-3p	mmu-mir-547	1.59758	8.11219	0.130947	1.9615	2.99043	0.675886	0.602027
mmu-miR-551b-3p	mmu-mir-551b	1.20178	341.821	0.254639	7.78737	8.06768	0.265174	0.732479
mmu-miR-551b-5p	mmu-mir-551b	-1.47495	9.96262	0.227721	2.63075	1.58727	-0.560669	0.714382
mmu-miR-5615-5p	mmu-mir-5615-1,mmu-mir-5615-2	1.3012	19.7884	0.402187	3.48724	4.04373	0.379846	0.827062
mmu-miR-5621-3p	mmu-mir-5621	-1.78913	11.7453	0.0377908	4.1869	3.10973	-0.839259	0.425002
mmu-miR-574-3p	mmu-mir-574	1.22619	753.355	0.178689	9.42262	9.73338	0.294184	0.68912
mmu-miR-574-5p	mmu-mir-574	1.44701	63.0732	0.0936727	5.92838	6.54282	0.533075	0.565629
mmu-miR-582-3p	mmu-mir-582	1.10934	7198.73	0.233313	12.8084	12.9609	0.149701	0.714382
mmu-miR-582-5p	mmu-mir-582	1.17802	1167.36	0.1349	10.0318	10.2753	0.236359	0.606544
mmu-miR-592-5p	mmu-mir-592	1.00928	3595.06	0.928572	11.6186	11.6325	0.0133295	0.988044
mmu-miR-598-3p	mmu-mir-598	1.05011	16171.9	0.608108	14.1659	14.238	0.0705405	0.919012
mmu-miR-598-5p	mmu-mir-598	1.01692	9.47648	0.952611	3.55719	3.55279	0.0241993	0.99111
mmu-miR-6240	mmu-mir-6240	-1.1367	81.2116	0.609441	6.63306	6.41564	-0.184849	0.919012
mmu-miR-6412	mmu-mir-6412	-1.0211	7.81402	0.946314	3.2427	3.22408	-0.0301241	0.989636
mmu-miR-6418-3p	mmu-mir-6418	1.28367	12.6137	0.355566	3.40097	3.83893	0.360276	0.805761
mmu-miR-6516-5p	mmu-mir-6516	1.46498	78.2337	0.0442447	5.90108	6.50516	0.550885	0.455533
mmu-miR-652-3p	mmu-mir-652	1.029	2124.18	0.866882	11.2596	11.3041	0.0412441	0.980754
mmu-miR-652-5p	mmu-mir-652	-1.39633	10.4466	0.247885	3.36258	2.76651	-0.481641	0.721929
mmu-miR-653-5p	mmu-mir-653	1.09773	266.234	0.616586	8.92075	9.06635	0.134527	0.921726
mmu-miR-6540-3p	mmu-mir-6540	-1.27289	59.3361	0.229128	6.36302	5.9878	-0.34811	0.714382
mmu-miR-6540-5p	mmu-mir-6540	1.29516	364.032	0.139651	8.74514	9.14771	0.373127	0.611591
mmu-miR-664-3p	mmu-mir-664	1.29043	3452.47	0.0261786	11.3771	11.7561	0.367853	0.328136
mmu-miR-664-5p	mmu-mir-664	1.39752	539.437	0.00230098	8.8702	9.36847	0.48287	0.112134
mmu-miR-665-3p	mmu-mir-665	1.03554	199.58	0.833888	7.76667	7.82451	0.0503865	0.979469
mmu-miR-666-3p	mmu-mir-666	1.03833	1240.51	0.846455	10.6994	10.7595	0.054267	0.979469
mmu-miR-666-5p	mmu-mir-666	1.09898	3676.11	0.387309	12.2312	12.3712	0.136166	0.827062
mmu-miR-667-3p	mmu-mir-667	1.12602	1313.5	0.273441	10.6596	10.8357	0.171231	0.756614
mmu-miR-667-5p	mmu-mir-667	-1.23346	163.029	0.234833	7.82778	7.50496	-0.302708	0.714382
mmu-miR-668-3p	mmu-mir-668	-1.01697	2467.04	0.875732	11.4904	11.4658	-0.0242709	0.980854
mmu-miR-668-5p	mmu-mir-668	-1.17235	13.5857	0.536867	4.01013	3.73152	-0.229409	0.874052
mmu-miR-669a-3p	mmu-mir-669a-1,mmu-mir-669a-10,mmu-mir-669a-11,mmu-mir-669a-12,mmu-mir-669a-2,mmu-mir-669a-4,mmu-mir-669a-5,mmu-mir-669a-6,mmu-mir-669a-7,mmu-mir-669a-8,mmu-mir-669a-9,mmu-mir-669o	-1.12724	1121.91	0.491381	10.6816	10.4966	-0.172791	0.857273
mmu-miR-669a-5p	mmu-mir-669a-1,mmu-mir-669a-10,mmu-mir-669a-11,mmu-mir-669a-12,mmu-mir-669a-2,mmu-mir-669a-3,mmu-mir-669a-4,mmu-mir-669a-5,mmu-mir-669a-6,mmu-mir-669a-7,mmu-mir-669a-8,mmu-mir-669a-9,mmu-mir-669p-1,mmu-mir-669p-2	-1.37689	1946.96	0.0247083	11.5078	11.0246	-0.461413	0.328136
mmu-miR-669c-5p	mmu-mir-669c	-1.04996	160.612	0.803108	7.78957	7.71565	-0.0703305	0.979469
mmu-miR-669d-5p	mmu-mir-669d,mmu-mir-669d-2	-1.42818	71.5127	0.0588477	6.78342	6.21969	-0.514174	0.523495
mmu-miR-669e-5p	mmu-mir-669e	-1.41459	16.3852	0.182367	4.52412	3.94469	-0.500386	0.68912
mmu-miR-669f-3p	mmu-mir-669f	1.03236	9.34674	0.917827	3.37371	3.43339	0.0459496	0.988044
mmu-miR-669f-5p	mmu-mir-669f	-1.23695	15.5898	0.402401	4.5496	4.21707	-0.306789	0.827062
mmu-miR-669h-5p	mmu-mir-669h	-1.03481	11.7094	0.903832	3.98368	3.91437	-0.0493682	0.985902
mmu-miR-669l-5p	mmu-mir-669l	1.05093	8.78039	0.872223	3.21341	3.32949	0.0716659	0.980754
mmu-miR-669o-3p	mmu-mir-669a-1,mmu-mir-669a-10,mmu-mir-669a-11,mmu-mir-669a-12,mmu-mir-669a-2,mmu-mir-669a-4,mmu-mir-669a-5,mmu-mir-669a-6,mmu-mir-669a-7,mmu-mir-669a-8,mmu-mir-669a-9,mmu-mir-669o	-1.12724	1121.91	0.491381	10.6816	10.4966	-0.172791	0.857273
mmu-miR-669o-5p	mmu-mir-669o	-1.17545	27.6353	0.490299	5.17123	4.89176	-0.233215	0.857273
mmu-miR-669p-5p	mmu-mir-669a-1,mmu-mir-669a-10,mmu-mir-669a-11,mmu-mir-669a-12,mmu-mir-669a-2,mmu-mir-669a-3,mmu-mir-669a-4,mmu-mir-669a-5,mmu-mir-669a-6,mmu-mir-669a-7,mmu-mir-669a-8,mmu-mir-669a-9,mmu-mir-669p-1,mmu-mir-669p-2	-1.37689	1946.96	0.0247083	11.5078	11.0246	-0.461413	0.328136
mmu-miR-670-3p	mmu-mir-670	-1.35744	134.432	0.124288	7.34154	6.84786	-0.440887	0.593606
mmu-miR-670-5p	mmu-mir-670	-1.48322	6.70826	0.204056	3.25711	2.46953	-0.568735	0.703609
mmu-miR-671-3p	mmu-mir-671	1.06675	636.017	0.635047	9.14357	9.24212	0.0932189	0.928438
mmu-miR-671-5p	mmu-mir-671	1.01247	169.335	0.946082	7.25873	7.27896	0.0178733	0.989636
mmu-miR-672-3p	mmu-mir-672	-1.00972	17.3629	0.971277	4.10766	4.08402	-0.0139499	0.993166
mmu-miR-672-5p	mmu-mir-672	1.09102	873.092	0.429024	10.1162	10.2459	0.125677	0.840323
mmu-miR-673-3p	mmu-mir-673	-1.10102	2645.19	0.344588	11.6921	11.5503	-0.138839	0.805761
mmu-miR-673-5p	mmu-mir-673	1.02383	2318.3	0.842157	11.0275	11.0624	0.0339788	0.979469
mmu-miR-674-3p	mmu-mir-674	1.00261	633.872	0.985719	8.78148	8.7868	0.00375928	0.993992
mmu-miR-674-5p	mmu-mir-674	1.46625	680.982	0.019027	8.75245	9.34295	0.552131	0.322587
mmu-miR-676-3p	mmu-mir-676	1.01528	3143.23	0.903493	11.5823	11.6051	0.0218796	0.985902
mmu-miR-676-5p	mmu-mir-676	1.05169	416.933	0.607287	8.7845	8.85849	0.0727065	0.919012
mmu-miR-6769b-3p	mmu-mir-6769b	1.50696	4.98629	0.219745	1.54654	2.65468	0.59164	0.711179
mmu-miR-6769b-5p	mmu-mir-6769b	1.66045	22.5372	0.0626325	3.54909	4.47467	0.731571	0.523495
mmu-miR-677-5p	mmu-mir-677	1.23162	254.511	0.207984	8.10238	8.42184	0.300559	0.707706
mmu-miR-679-5p	mmu-mir-679	-1.33633	214.562	0.0152529	7.85782	7.4199	-0.418278	0.301347
mmu-miR-6896-5p	mmu-mir-6896	-1.02807	65.865	0.876194	6.16901	6.12357	-0.039939	0.980854
mmu-miR-6899-3p	mmu-mir-6899	-1.14424	7.82811	0.670998	2.68917	2.40687	-0.194389	0.933812
mmu-miR-6901-5p	mmu-mir-6901	1.59488	4.05682	0.170374	0.59969	2.18541	0.67345	0.673209
mmu-miR-6911-3p	mmu-mir-6911	-1.12449	12.3706	0.699029	3.82121	3.53441	-0.169269	0.942786
mmu-miR-6913-3p	mmu-mir-6913	1.15697	8.67616	0.646703	2.44136	2.78035	0.210347	0.933632
mmu-miR-6922-5p	mmu-mir-6922	1.55077	16.8562	0.143798	4.08044	4.91029	0.632983	0.618948
mmu-miR-6932-5p	mmu-mir-6932	-1.54995	11.5799	0.117037	3.83097	3.01233	-0.632225	0.584986
mmu-miR-6940-3p	mmu-mir-6940	-1.05699	12.2683	0.839151	3.46177	3.39606	-0.0799579	0.979469
mmu-miR-6944-3p	mmu-mir-6944	-1.1633	169.139	0.326563	7.79109	7.56402	-0.218224	0.803762
mmu-miR-6945-3p	mmu-mir-6945	1.2069	26.9317	0.470187	4.61867	4.93935	0.271307	0.857273
mmu-miR-6948-3p	mmu-mir-6948	1.14336	22.9423	0.535165	4.68711	4.91094	0.193285	0.873226
mmu-miR-6952-3p	mmu-mir-6952	1.72584	5.83644	0.105559	2.18465	3.4788	0.787301	0.567381
mmu-miR-6953-3p	mmu-mir-6953	-1.15088	19.2003	0.578051	4.53967	4.32547	-0.202741	0.897354
mmu-miR-6955-5p	mmu-mir-6955	1.13878	7.85086	0.681515	3.09354	3.36235	0.187495	0.933812
mmu-miR-6958-3p	mmu-mir-6958	-1.04297	19.9282	0.853334	4.69571	4.64258	-0.0607032	0.979469
mmu-miR-6962-3p	mmu-mir-6962	1.08231	4.41422	0.815922	1.73906	1.97916	0.114112	0.979469
mmu-miR-6970-3p	mmu-mir-6970	-1.49047	16.0161	0.18427	4.60533	3.85249	-0.575765	0.68912
mmu-miR-6970-5p	mmu-mir-6970	-1.49203	6.79771	0.217045	3.55455	2.69352	-0.577275	0.711179
mmu-miR-6971-3p	mmu-mir-6971	1.07893	8.49228	0.816556	2.85303	3.07247	0.109605	0.979469
mmu-miR-6985-3p	mmu-mir-6985	1.46852	20.8654	0.148644	3.92444	4.61616	0.55436	0.622216
mmu-miR-6986-5p	mmu-mir-6986	1.17599	7.90872	0.620775	2.28561	2.66919	0.233871	0.92233
mmu-miR-6990-5p	mmu-mir-6990	1.08974	5.12013	0.794605	2.61347	2.78643	0.123985	0.979469
mmu-miR-700-3p	mmu-mir-700	-1.11576	703.464	0.494083	9.83368	9.66646	-0.15803	0.857273
mmu-miR-700-5p	mmu-mir-700	1.11193	883.801	0.46325	9.92137	10.0817	0.153062	0.857273
mmu-miR-7000-3p	mmu-mir-7000	1.20488	12.8116	0.501756	3.5741	3.9197	0.268884	0.857273
mmu-miR-701-5p	mmu-mir-701	1.13318	6.14089	0.708058	2.45694	2.76078	0.180375	0.947967
mmu-miR-7013-3p	mmu-mir-7013	-1.10188	2.2705	0.775405	1.41797	1.13244	-0.139972	0.979469
mmu-miR-7015-3p	mmu-mir-7015	1.58088	29.7712	0.0695911	4.43169	5.23521	0.660725	0.526555
mmu-miR-7019-3p	mmu-mir-7019	-1.02262	85.1346	0.927132	6.53553	6.49876	-0.0322741	0.988044
mmu-miR-702-3p	mmu-mir-702	-1.0258	33.8381	0.922762	5.64721	5.61393	-0.0367509	0.988044
mmu-miR-702-5p	mmu-mir-702	1.71484	8.05588	0.0967479	2.83389	3.93345	0.778077	0.565629
mmu-miR-7021-5p	mmu-mir-7021	-1.34773	7.08231	0.351544	3.16702	2.54304	-0.430535	0.805761
mmu-miR-7032-3p	mmu-mir-7032	1.21246	8.91712	0.557272	2.67762	3.12894	0.27794	0.891158
mmu-miR-704	mmu-mir-704	-1.15602	5.26939	0.660672	2.56627	2.2324	-0.209164	0.933812
mmu-miR-7044-3p	mmu-mir-7044	-1.33489	11.3325	0.349678	3.52912	2.89184	-0.416721	0.805761
mmu-miR-7047-3p	mmu-mir-7047	1.54698	147.579	0.0045418	6.99862	7.66449	0.629458	0.145868
mmu-miR-7052-3p	mmu-mir-7052	1.53159	12.6726	0.134389	3.45884	4.24802	0.615032	0.606544
mmu-miR-7066-3p	mmu-mir-7066	1.1544	6.41983	0.666921	2.26805	2.59143	0.207146	0.933812
mmu-miR-7066-5p	mmu-mir-7066	-1.27694	11.3909	0.411947	2.93816	2.40055	-0.352689	0.827062
mmu-miR-7068-3p	mmu-mir-7068	1.08604	21.5257	0.775726	4.74333	4.8967	0.119072	0.979469
mmu-miR-708-3p	mmu-mir-708	1.06097	6149.87	0.640667	12.2729	12.3618	0.0853825	0.932923
mmu-miR-708-5p	mmu-mir-708	-1.22432	2353.19	0.0941554	10.6266	10.3252	-0.291983	0.565629
mmu-miR-7080-3p	mmu-mir-7080	-1.11032	119.434	0.618396	7.20417	7.03481	-0.150981	0.92233
mmu-miR-7080-5p	mmu-mir-7080	1.12883	29.8659	0.670276	5.17536	5.39217	0.174832	0.933812
mmu-miR-7116-3p	mmu-mir-7116	1.74604	10.0822	0.0789857	2.71835	3.87619	0.804085	0.555178
mmu-miR-7220-5p	mmu-mir-7220	1.1276	59.1384	0.555059	5.15612	5.33157	0.173258	0.891158
mmu-miR-7224-3p	mmu-mir-7224	1.62708	11.1169	0.097918	2.95594	3.87675	0.702285	0.565629
mmu-miR-7226-3p	mmu-mir-7226	1.17826	50.2436	0.336488	5.7953	6.05097	0.23666	0.805761
mmu-miR-7231-5p	mmu-mir-7231	-1.03267	6.09775	0.92434	2.94364	2.83131	-0.0463769	0.988044
mmu-miR-7235-3p	mmu-mir-7235	1.44882	23.4532	0.14711	4.4526	5.08304	0.534879	0.622216
mmu-miR-7236-3p	mmu-mir-7236	-1.19012	37.5209	0.461296	4.65521	4.34025	-0.25111	0.857273
mmu-miR-7237-3p	mmu-mir-7237	1.10816	22.9213	0.651041	4.35481	4.51822	0.148163	0.933632
mmu-miR-7240-5p	mmu-mir-7240	1.4378	25.888	0.199223	4.00476	4.66844	0.523861	0.695434
mmu-miR-744-3p	mmu-mir-744	-1.23218	144.844	0.118945	7.19561	6.87936	-0.301208	0.584986
mmu-miR-744-5p	mmu-mir-744	1.17113	14211.8	0.208149	13.8955	14.1317	0.227906	0.707706
mmu-miR-758-3p	mmu-mir-758	-1.09891	1290.37	0.530739	11.05	10.9066	-0.136068	0.870377
mmu-miR-760-3p	mmu-mir-760	1.07364	1186.32	0.650924	10.752	10.8608	0.102505	0.933632
mmu-miR-760-5p	mmu-mir-760	-1.23433	21.3971	0.424923	4.93302	4.54447	-0.303732	0.834996
mmu-miR-764-3p	mmu-mir-764	-1.07466	241.646	0.630024	8.59177	8.48379	-0.103876	0.925803
mmu-miR-764-5p	mmu-mir-764	1.0413	56.4158	0.841679	5.99663	6.06817	0.0583869	0.979469
mmu-miR-7653-3p	mmu-mir-7653	-1.02906	3.27563	0.932741	1.64424	1.56861	-0.041333	0.989599
mmu-miR-7664-3p	mmu-mir-7664	-1.3574	4.16369	0.362055	2.27905	1.46248	-0.440851	0.809364
mmu-miR-7675-3p	mmu-mir-7675	-1.54515	7.33988	0.185267	3.38888	2.36963	-0.627746	0.68912
mmu-miR-7688-5p	mmu-mir-7688	-2.10881	20.1795	0.00163385	5.1065	3.88828	-1.07643	0.0918729
mmu-miR-7689-3p	mmu-mir-7689	-1.29486	208.547	0.191558	7.88213	7.47087	-0.372795	0.693127
mmu-miR-770-3p	mmu-mir-770	1.16532	2182.5	0.495233	11.6009	11.8506	0.22073	0.857273
mmu-miR-770-5p	mmu-mir-770	1.1046	332.516	0.569843	8.81806	8.97322	0.143529	0.897354
mmu-miR-7a-1-3p	mmu-mir-7a-1	1.01445	1074.9	0.924113	9.46006	9.48063	0.0207016	0.988044
mmu-miR-7a-2-3p	mmu-mir-7a-2	-1.00309	334.445	0.984629	8.6017	8.59732	-0.00445705	0.993992
mmu-miR-7a-5p	mmu-mir-7a-1,mmu-mir-7a-2	-1.19219	10975.8	0.290587	13.8444	13.5738	-0.253619	0.770578
mmu-miR-7b-3p	mmu-mir-7b	1.16342	46.5876	0.460756	4.82502	5.07669	0.218375	0.857273
mmu-miR-7b-5p	mmu-mir-7b	-1.30726	2222.03	0.0595605	11.5058	11.1006	-0.386546	0.523495
mmu-miR-802-5p	mmu-mir-802	1.10773	17.667	0.737114	3.01078	3.22736	0.147611	0.967379
mmu-miR-8103	mmu-mir-8103	1.79628	138.385	0.000705279	6.9112	7.8221	0.845016	0.046869
mmu-miR-8111	mmu-mir-8111	1.31626	25.0314	0.242848	4.49072	4.96871	0.39644	0.715815
mmu-miR-8112	mmu-mir-8112	1.19148	56.3831	0.374667	5.79743	6.08808	0.25275	0.812706
mmu-miR-8114	mmu-mir-8114	1.71888	239.242	0.000350691	7.61792	8.44009	0.781473	0.0366222
mmu-miR-871-3p	mmu-mir-871	-1.14811	23.4711	0.60695	5.21081	4.96086	-0.199261	0.919012
mmu-miR-872-3p	mmu-mir-872	-1.05869	981.819	0.51295	9.96435	9.8815	-0.0822853	0.866805
mmu-miR-872-5p	mmu-mir-872	-1.14018	2198.21	0.181698	11.22	11.0265	-0.189264	0.68912
mmu-miR-873a-3p	mmu-mir-873a	1.34488	1633.12	0.0244351	10.6295	11.074	0.427476	0.328136
mmu-miR-873a-5p	mmu-mir-873a	1.24273	8925.85	0.183432	13.179	13.5128	0.313514	0.68912
mmu-miR-874-3p	mmu-mir-874	1.17895	4469.45	0.234622	11.8071	12.055	0.237499	0.714382
mmu-miR-874-5p	mmu-mir-874	1.16971	105.438	0.331554	6.40492	6.65408	0.226152	0.805761
mmu-miR-876-5p	mmu-mir-876	-1.51164	14.4222	0.185635	3.55816	2.6261	-0.596111	0.68912
mmu-miR-877-3p	mmu-mir-877	1.30493	292.839	0.119093	8.16871	8.58114	0.383974	0.584986
mmu-miR-877-5p	mmu-mir-877	1.02792	218.655	0.856277	7.98386	8.02845	0.0397255	0.979469
mmu-miR-879-3p	mmu-mir-879	1.23554	42.9462	0.279934	5.24322	5.58046	0.305143	0.760713
mmu-miR-879-5p	mmu-mir-879	-1.01864	1187.15	0.859843	10.4477	10.42	-0.0266462	0.979469
mmu-miR-9-3p	mmu-mir-9-1,mmu-mir-9-2,mmu-mir-9-3	1.05	40783.2	0.690017	15.0841	15.1569	0.0703841	0.935811
mmu-miR-9-5p	mmu-mir-9-1,mmu-mir-9-2,mmu-mir-9-3	-1.07883	1.35845e+06	0.441191	19.9637	19.8519	-0.109473	0.848635
mmu-miR-92a-1-5p	mmu-mir-92a-1	-1.06721	13.1754	0.81252	3.74541	3.64582	-0.0938385	0.979469
mmu-miR-92a-3p	mmu-mir-92a-1,mmu-mir-92a-2	1.2156	13550.4	0.0848556	13.5706	13.8605	0.281666	0.558824
mmu-miR-92b-3p	mmu-mir-92b	1.14041	41266.1	0.413905	15.3871	15.5885	0.189553	0.827062
mmu-miR-92b-5p	mmu-mir-92b	1.40949	42.2113	0.131871	4.77	5.34074	0.495172	0.602484
mmu-miR-93-3p	mmu-mir-93	-1.22094	15.7505	0.468018	3.64096	3.29417	-0.287994	0.857273
mmu-miR-93-5p	mmu-mir-93	1.1374	4924.38	0.0749854	12.1587	12.3468	0.185738	0.55368
mmu-miR-935	mmu-mir-935	1.19462	318.424	0.199783	7.77306	8.04096	0.256554	0.695434
mmu-miR-96-5p	mmu-mir-96	1.60658	12.0453	0.139343	3.59093	4.55041	0.683997	0.611591
mmu-miR-9768-5p	mmu-mir-9768	1.21614	43.9344	0.444634	6.01106	6.33874	0.282309	0.848635
mmu-miR-98-3p	mmu-mir-98	-1.0577	74.9509	0.780696	6.45838	6.3618	-0.0809306	0.979469
mmu-miR-98-5p	mmu-mir-98	-1.13891	36694.2	0.195327	15.1603	14.9684	-0.187651	0.693127
mmu-miR-99a-3p	mmu-mir-99a	-1.09341	395.611	0.402122	8.55248	8.41918	-0.128835	0.827062
mmu-miR-99a-5p	mmu-mir-99a	1.02997	12375.9	0.777776	13.2999	13.3434	0.0425998	0.979469
mmu-miR-99b-3p	mmu-mir-99b	-1.13812	693.276	0.414097	9.6093	9.413	-0.186651	0.827062
mmu-miR-99b-5p	mmu-mir-99b	-1.15512	160968	0.422037	17.0074	16.7821	-0.208049	0.834738
