# Supplementary material for: The microRNA-mediated gene regulatory network in the hippocampus and hypothalamus of the aging mouse
Source: PLoS One. 2023 Nov 9;18(11):e0291943. doi: 10.1371/journal.pone.0291943 (PMC10635555; doi:10.1371/journal.pone.0291943)
Supplement: S2 Dataset — (XLSX) [file pone.0291943.s013.xlsx]

## Sheet: Fig 4C related raw data
Sample Name	Target Name	Cт
Control_1	36B4	16.78
Control_2	36B4	16.6478
Control_3	36B4	16.3499
mmu-miR-322-3p_1	36B4	17.0456
mmu-miR-322-3p_2	36B4	16.7246
mmu-miR-322-3p_3	36B4	17.03
mmu-miR-542-3p_1	36B4	17.062
mmu-miR-542-3p_2	36B4	16.9176
mmu-miR-542-3p_3	36B4	17.0793
Control_1	C4b	33.3993
Control_2	C4b	33.2387
Control_3	C4b	32.945
mmu-miR-322-3p_1	C4b	33.9291
mmu-miR-322-3p_2	C4b	33.6365
mmu-miR-322-3p_3	C4b	33.861
mmu-miR-542-3p_1	C4b	34.311
mmu-miR-542-3p_2	C4b	34.0219
mmu-miR-542-3p_3	C4b	34.5691

## Sheet: Fig 4E related raw data
Coordinate	Analyte	Entrez	Mean pixel density
		Gene ID	Young	Aged
A1, A2	Reference Spots	N/A	35742 ± 844	38312 ± 662
A3, A4	Adiponectin/Acrp30	11450	ND	ND
A5, A6	Amphiregulin	11839	ND	ND
A7, A8	Angiopoietin-1	11600	ND	ND
A9, A10	Angiopoietin-2	11601	ND	ND
A11, A12	Angiopoietin-like 3	30924	ND	ND
A13, A14	BAFF/BLyS/TNFSF13B	24099	ND	ND
A15, A16	C1q R1/CD93	17064	ND	ND
A17, A18	CCL2/JE/MCP-1	20296	ND	ND
A19, A20	CCL3/CCL4/MIP-1α/β	20302/20303	ND	ND
A21, A22	CCL5/RANTES	20304	ND	ND
A23, A24	Reference Spots	N/A	32615 ± 209	40307 ± 102
B3, B4	CCL6/C10	20305	ND	ND
B5, B6	CCL11/Eotaxin	20292	ND	ND
B7, B8	CCL12/MCP-5	20293	ND	ND
B9, B10	CCL17/TARC	20295	ND	ND
B11, B12	CCL19/MIP-3β	24047	ND	ND
B13, B14	CCL20/MIP-3α	20297	ND	ND
B15, B16	CCL21/6Ckine	18829	ND	ND
B17, B18	CCL22/MDC	20299	ND	ND
B19, B20	CD14	12475	ND	ND
B21, B22	CD40/TNFRSF5	21939	ND	ND
C3, C4	CD160	54215	ND	ND
C5, C6	Chemerin	71660	ND	ND
C7, C8	Chitinase 3-like 1	12654	ND	ND
C9, C10	Coagulation Factor III/Tissue Factor	14066	21453 ± 539	29439 ± 308
C11, C12	Complement Component C5/C5a	15139	ND	ND
C13, C14	Complement Factor D	11537	ND	ND
C15, C16	C-Reactive Protein/CRP	12944	ND	ND
C17, C18	CX3CL1/Fractalkine	20312	ND	ND
C19, C20	CXCL1/KC	14825	ND	ND
C21, C22	CXCL2/MIP-2	20310	ND	ND
D1, D2	CXCL9/MIG	17329	ND	ND
D3, D4	CXCL10/IP-10	15945	ND	ND
D5, D6	CXCL11/I-TAC	56066	ND	ND
D7, D8	CXCL13/BLC/BCA-1	55985	ND	ND
D9, D10	CXCL16	66102	ND	ND
D11, D12	Cystatin C	13010	ND	ND
D13, D14	DKK-1	13380	ND	ND
D15, D16	DPPIV/CD26	13482	ND	ND
D17, D18	EGF	13645	ND	ND
D19, D20	Endoglin/CD105	13805	ND	ND
D21, D22	Endostatin	12822	ND	ND
D23, D24	Fetuin A/AHSG	11625	ND	ND
E1, E2	FGF acidic (FGF-1)	14164	14592 ± 32	20128 ± 703
E3, E4	FGF-21	56636	ND	ND
E5, E6	Flt-3 Ligand	14256	ND	ND
E7, E8	Gas 6	14456	ND	ND
E9, E10	G-CSF	12985	ND	ND
E11, E12	GDF-15	23886	ND	ND
E13, E14	GM-CSF	12981	ND	ND
E15, E16	HGF	15234	ND	ND
E17, E18	ICAM-1/CD54	15894	ND	ND
E19, E20	IFN-γ	15978	ND	ND
E21, E22	IGFBP-1	16006	ND	ND
E23, E24	IGFBP-2	16008	ND	ND
F1, F2	IGFBP-3	16009	ND	ND
F3, F4	IGFBP-5	16011	ND	ND
F5, F6	IGFBP-6	16012	ND	ND
F7, F8	IL-1α/IL-1F1	16175	ND	ND
F9, F10	IL-1β/IL-1F2	16176	ND	ND
F11, F12	IL-1ra/IL-1F3	16181	ND	ND
F13, F14	IL-2	16183	ND	ND
F15, F16	IL-3	16187	ND	ND
F17, F18	IL-4	16189	ND	ND
F19, F20	IL-5	16191	ND	ND
F21, F22	IL-6	16193	ND	ND
F23, F24	IL-7	16196	ND	ND
G1, G2	IL-10	16153	ND	ND
G3, G4	IL-11	16156	ND	ND
G5, G6	IL-12 p40	16160	ND	ND
G7, G8	IL-13	16163	ND	ND
G9, G10	IL-15	16168	ND	ND
G11, G12	IL-17A	16171	ND	ND
G13, G14	IL-22	50929	ND	ND
G15, G16	IL-23	83430	ND	ND
G17, G18	IL-27 p28	246779	ND	ND
G19, G20	IL-28A/B	330496/338374	ND	ND
G21, G22	IL-33	77125	ND	ND
G23, G24	LDL R	16835	ND	ND
H1, H2	Leptin	16846	ND	ND
H3, H4	LIF	16878	ND	ND
H5, H6	Lipocalin-2/NGAL	16819	ND	ND
H7, H8	LIX	20311	ND	ND
H9, H10	M-CSF	12977	ND	ND
H11, H12	MMP-2	17390	ND	ND
H13, H14	MMP-3	17392	ND	ND
H15, H16	MMP-9	17395	ND	ND
H17, H18	Myeloperoxidase	17523	ND	ND
H19, H20	Osteopontin (OPN)	20750	ND	ND
H21, H22	Osteoprotegerin/TNFRSF11B	18383	ND	ND
H23, H24	PD-ECGF/Thymidine phosphorylase	72962	ND	ND
I1, I2	PDGF-BB	18591	ND	ND
I3, I4	Pentraxin 2/SAP	20219	ND	ND
I5, I6	Pentraxin 3/TSG-14	19288	ND	ND
I7, I8	Periostin/OSF-2	50706	ND	ND
I9, I10	Pref-1/DLK-1/FA1	13386	ND	ND
I11, I12	Proliferin	18811	ND	ND
I13, I14	Proprotein Convertase 9/PCSK9	100102	ND	ND
I15, I16	RAGE	11596	ND	ND
I17, I18	RBP4	19662	ND	ND
I19, I20	Reg3G	19695	ND	ND
I21, I22	Resistin	57264	ND	ND
J1, J2	Reference Spots	N/A	35822 ± 698	38141 ± 540
J3, J4	E-Selectin/CD62E	20339	ND	ND
J5, J6	P-Selectin/CD62P	20344	ND	ND
J7, J8	Serpin E1/PAI-1	18787	ND	ND
J9, J10	Serpin F1/PEDF	20317	ND	ND
J11, J12	Thrombopoietin	21832	ND	ND
J13, J14	TIM-1/KIM-1/HAVCR	171283	ND	ND
J15, J16	TNF-α	21926	ND	ND
J17, J18	VCAM-1/CD106	22329	ND	ND
J19, J20	VEGF	22339	ND	ND
J21, J22	WISP-1/CCN4	22402	ND	ND
J23, J24	Negative Control	N/A	ND	ND

## Sheet: S4D Fig related raw data
Sample Name	Target Name	Cт
Young mice 1 (2 month)	u6	16.9891
Young mice 2 (2 month)	u6	17.0477
Young mice 3 (2 month)	u6	16.6981
Young mice 4 (2 month)	u6	16.827
Aged mice 1 (15 month)	u6	16.2825
Aged mice 2 (15 month)	u6	16.2274
Aged mice 3 (15 month)	u6	16.4353
Aged mice 4 (15 month)	u6	16.1887
Young mice 1 (2 month)	542-3p	34.5219
Young mice 2 (2 month)	542-3p	34.8866
Young mice 3 (2 month)	542-3p	34.6958
Young mice 4 (2 month)	542-3p	34.6661
Aged mice 1 (15 month)	542-3p	36.6505
Aged mice 2 (15 month)	542-3p	36.6226
Aged mice 3 (15 month)	542-3p	35.7415
Aged mice 4 (15 month)	542-3p	35.9401
Young mice 1 (2 month)	322-5p	30.7447
Young mice 2 (2 month)	322-5p	30.6399
Young mice 3 (2 month)	322-5p	30.7805
Young mice 4 (2 month)	322-5p	30.915
Aged mice 1 (15 month)	322-5p	30.9645
Aged mice 2 (15 month)	322-5p	31.6708
Aged mice 3 (15 month)	322-5p	30.9241
Aged mice 4 (15 month)	322-5p	31.823

## Sheet: S4E Fig related raw data
Sample Name	Target Name	Cт
Young mice 1 (2 month)	u6	16.8366
Young mice 2 (2 month)	u6	16.3456
Young mice 3 (2 month)	u6	16.832
Young mice 4 (2 month)	u6	16.1728
Aged mice 1 (15 month)	u6	16.6633
Aged mice 2 (15 month)	u6	16.3575
Aged mice 3 (15 month)	u6	16.5386
Aged mice 4 (15 month)	u6	16.1659
Young mice 1 (2 month)	542-3p	34.5849
Young mice 2 (2 month)	542-3p	34.9206
Young mice 3 (2 month)	542-3p	34.2337
Young mice 4 (2 month)	542-3p	34.9032
Aged mice 1 (15 month)	542-3p	35.6838
Aged mice 2 (15 month)	542-3p	36.1621
Aged mice 3 (15 month)	542-3p	35.32
Aged mice 4 (15 month)	542-3p	35.9541
Young mice 1 (2 month)	322-5p	28.3057
Young mice 2 (2 month)	322-5p	28.9118
Young mice 3 (2 month)	322-5p	28.1228
Young mice 4 (2 month)	322-5p	28.8485
Aged mice 1 (15 month)	322-5p	29.8914
Aged mice 2 (15 month)	322-5p	29.6357
Aged mice 3 (15 month)	322-5p	29.6076
Aged mice 4 (15 month)	322-5p	29.9616
